# Supplementary material for: A Genome-Wide CRISPR/Cas9 Screen Reveals that Riboflavin Regulates Hydrogen Peroxide Entry into HAP1 Cells
Source: mBio. 2020 Aug 11;11(4):e01704-20. doi: 10.1128/mBio.01704-20 (PMC7439486; doi:10.1128/mBio.01704-20)
Supplement: DATA SET S1 [file mBio.01704-20-sd001.xlsx]

## Sheet: Normalized counts
sgRNA	Gene	Untreated	H2O2 treated
HGLibA_28326	MARCH2	21.5278	0
HGLibA_28324	MARCH2	10.7639	0
HGLibA_28325	MARCH2	7.53472	0
HGLibB_28284	MARCH2	2951.46	1.2722
HGLibB_28283	MARCH2	13.993	0
HGLibB_28285	MARCH2	47.3611	0
HGLibA_28333	MARCH3	45.2083	0
HGLibA_28334	MARCH3	58.125	0
HGLibA_28335	MARCH3	12.9167	0
HGLibB_28293	MARCH3	297.083	0
HGLibB_28294	MARCH3	315.382	0
HGLibB_28292	MARCH3	21.5278	0
HGLibA_28337	MARCH4	49.5139	0
HGLibA_28338	MARCH4	21.5278	0
HGLibA_28336	MARCH4	23.6805	0
HGLibB_28297	MARCH4	2.15278	0
HGLibB_28295	MARCH4	5.38194	0
HGLibB_28296	MARCH4	1.07639	0
HGLibA_28339	MARCH5	15.0694	0
HGLibA_28341	MARCH5	11.8403	0
HGLibB_28299	MARCH5	27.9861	0
HGLibB_28298	MARCH5	146.389	0
HGLibB_28300	MARCH5	27.9861	0
HGLibA_28340	MARCH5	0	0
HGLibA_28342	MARCH6	25.8333	0
HGLibA_28343	MARCH6	10.7639	0
HGLibA_28344	MARCH6	6.45833	0
HGLibB_28303	MARCH6	22.6042	0
HGLibB_28301	MARCH6	26.9097	0
HGLibB_28302	MARCH6	0	0
HGLibA_28347	MARCH7	62.4305	0
HGLibA_28345	MARCH7	127.014	0
HGLibA_28346	MARCH7	25.8333	0
HGLibB_28305	MARCH7	20.4514	0
HGLibB_28304	MARCH7	10.7639	0
HGLibB_28306	MARCH7	2.15278	0
HGLibA_28349	MARCH8	15.0694	0
HGLibA_28348	MARCH8	37.6736	0
HGLibA_28350	MARCH8	7.53472	0
HGLibB_28308	MARCH8	5.38194	0
HGLibB_28307	MARCH8	40.9028	0
HGLibB_28309	MARCH8	76.4236	0
HGLibA_28353	MARCH9	10.7639	0
HGLibA_28352	MARCH9	6.45833	0
HGLibB_28311	MARCH9	235.729	0
HGLibB_28310	MARCH9	22.6042	0
HGLibA_28351	MARCH9	0	0
HGLibB_28312	MARCH9	0	0
HGLibA_28327	MARCH10	25.8333	0
HGLibA_28329	MARCH10	35.5208	0
HGLibB_28288	MARCH10	491.91	0
HGLibB_28287	MARCH10	57.0486	0
HGLibB_28286	MARCH10	15.0694	0
HGLibA_28328	MARCH10	0	0
HGLibA_28331	MARCH11	29.0625	0
HGLibA_28330	MARCH11	7.53472	0
HGLibB_28289	MARCH11	72.118	0
HGLibB_28291	MARCH11	78.5764	0
HGLibB_28290	MARCH11	1.07639	0
HGLibA_28332	MARCH11	0	0
HGLibA_43437	SEP2	7.53472	0
HGLibA_43435	SEP2	6.45833	0
HGLibB_43382	SEP2	57.0486	0
HGLibB_43384	SEP2	46.2847	0
HGLibA_43436	SEP2	0	0
HGLibB_43383	SEP2	0	0
HGLibA_43439	SEP3	16.1458	0
HGLibA_43438	SEP3	24.7569	0
HGLibA_43440	SEP3	1.07639	0
HGLibB_43385	SEP3	19302.9	1.2722
HGLibB_43386	SEP3	47.3611	0
HGLibB_43387	SEP3	106.562	0
HGLibA_43441	SEP4	18.2986	0
HGLibA_43442	SEP4	62.4305	5.08878
HGLibA_43443	SEP4	22.6042	0
HGLibB_43388	SEP4	18.2986	0
HGLibB_43389	SEP4	1.07639	0
HGLibB_43390	SEP4	0	0
HGLibA_43446	SEP5	476.84	0
HGLibA_43444	SEP5	123.785	0
HGLibA_43445	SEP5	11.8403	0
HGLibB_43392	SEP5	97.9513	0
HGLibB_43393	SEP5	4.30555	0
HGLibB_43391	SEP5	19.375	0
HGLibA_43448	SEP6	6.45833	0
HGLibA_43447	SEP6	23.6805	0
HGLibA_43449	SEP6	29.0625	0
HGLibB_43395	SEP6	705.034	0
HGLibB_43396	SEP6	215.278	0
HGLibB_43394	SEP6	3.22917	0
HGLibA_43452	SEP7	75.3472	0
HGLibA_43450	SEP7	113.021	8.90537
HGLibA_43451	SEP7	10.7639	0
HGLibB_43397	SEP7	25.8333	0
HGLibB_43398	SEP7	0	0
HGLibB_43399	SEP7	0	0
HGLibA_43453	SEP8	2988.05	0
HGLibA_43455	SEP8	10.7639	0
HGLibA_43454	SEP8	15.0694	0
HGLibB_43402	SEP8	235.729	0
HGLibB_43401	SEP8	50.5903	0
HGLibB_43400	SEP8	0	0
HGLibA_43456	SEP9	181.91	0
HGLibA_43457	SEP9	10.7639	0
HGLibA_43458	SEP9	15.0694	0
HGLibB_43403	SEP9	37.6736	0
HGLibB_43405	SEP9	10.7639	0
HGLibB_43404	SEP9	11.8403	0
HGLibA_43426	SEP10	945.069	1.2722
HGLibA_43428	SEP10	24.7569	0
HGLibA_43427	SEP10	6.45833	0
HGLibB_43372	SEP10	8.61111	0
HGLibB_43370	SEP10	27.9861	0
HGLibB_43371	SEP10	11.8403	0
HGLibA_43431	SEP11	36.5972	0
HGLibA_43429	SEP11	10.7639	0
HGLibA_43430	SEP11	2.15278	0
HGLibB_43374	SEP11	53.8194	0
HGLibB_43375	SEP11	6.45833	0
HGLibB_43373	SEP11	16.1458	0
HGLibA_43433	SEP12	54.8958	6.36098
HGLibA_43432	SEP12	15.0694	0
HGLibA_43434	SEP12	1.07639	0
HGLibB_43376	SEP12	44.1319	0
HGLibB_43378	SEP12	22.6042	0
HGLibB_43377	SEP12	18.2986	0
HGLibB_43379	SEP14	196.979	0
HGLibB_43380	SEP14	9.6875	0
HGLibB_43381	SEP14	0	0
HGLibA_43406	SEP15	1903.05	2.54439
HGLibA_43410	SEP15	57.0486	0
HGLibA_43407	SEP15	13.993	0
HGLibA_43405	SEP15	12.9167	0
HGLibA_43409	SEP15	1.07639	0
HGLibB_43353	SEP15	36.5972	0
HGLibB_43354	SEP15	5.38194	0
HGLibB_43352	SEP15	10.7639	0
HGLibA_43408	SEP15	0	0
HGLibA_12770	DEC1	82.8819	0
HGLibA_12772	DEC1	13.993	0
HGLibA_12771	DEC1	53.8194	0
HGLibB_12756	DEC1	2887.95	0
HGLibB_12757	DEC1	31.2153	0
HGLibB_12758	DEC1	51.6666	0
HGLibA_00003	A1BG	83.9583	0
HGLibA_00001	A1BG	10.7639	0
HGLibA_00002	A1BG	26.9097	5.08878
HGLibB_00003	A1BG	2249.65	1.2722
HGLibB_00002	A1BG	10.7639	0
HGLibB_00001	A1BG	8.61111	0
HGLibA_00004	A1CF	242.187	0
HGLibA_00006	A1CF	17.2222	0
HGLibA_00005	A1CF	7.53472	0
HGLibB_00005	A1CF	260.486	0
HGLibB_00006	A1CF	10.7639	0
HGLibB_00004	A1CF	0	0
HGLibA_00008	A2M	48.4375	0
HGLibA_00009	A2M	32.2917	0
HGLibB_00007	A2M	370.278	0
HGLibB_00009	A2M	31.2153	0
HGLibB_00008	A2M	110.868	0
HGLibA_00007	A2M	0	0
HGLibA_00011	A2ML1	76.4236	0
HGLibA_00012	A2ML1	44.1319	0
HGLibA_00010	A2ML1	2.15278	0
HGLibB_00011	A2ML1	65.6597	0
HGLibB_00012	A2ML1	20.4514	0
HGLibB_00010	A2ML1	0	0
HGLibA_00013	A3GALT2	23.6805	0
HGLibA_00014	A3GALT2	17.2222	0
HGLibA_00015	A3GALT2	37.6736	0
HGLibB_00013	A3GALT2	156.076	0
HGLibB_00015	A3GALT2	17.2222	0
HGLibB_00014	A3GALT2	0	0
HGLibA_00017	A4GALT	19.375	0
HGLibA_00018	A4GALT	30.1389	0
HGLibA_00016	A4GALT	7.53472	0
HGLibB_00018	A4GALT	124.861	0
HGLibB_00017	A4GALT	3.22917	0
HGLibB_00016	A4GALT	0	0
HGLibA_00021	A4GNT	22.6042	0
HGLibA_00019	A4GNT	11.8403	0
HGLibB_00019	A4GNT	123.785	0
HGLibB_00020	A4GNT	10.7639	0
HGLibB_00021	A4GNT	5.38194	0
HGLibA_00020	A4GNT	0	0
HGLibA_00024	AAAS	8.61111	0
HGLibA_00023	AAAS	7.53472	0
HGLibB_00024	AAAS	9.6875	0
HGLibB_00023	AAAS	49.5139	0
HGLibA_00022	AAAS	0	0
HGLibB_00022	AAAS	0	0
HGLibA_00026	AACS	83.9583	0
HGLibA_00025	AACS	15.0694	0
HGLibA_00027	AACS	6.45833	0
HGLibB_00025	AACS	87.1875	0
HGLibB_00026	AACS	15.0694	0
HGLibB_00027	AACS	0	0
HGLibA_00030	AADAC	38.75	0
HGLibA_00028	AADAC	22.6042	0
HGLibA_00029	AADAC	51.6666	0
HGLibB_00028	AADAC	23.6805	0
HGLibB_00030	AADAC	6.45833	0
HGLibB_00029	AADAC	0	0
HGLibA_00032	AADACL2	53.8194	0
HGLibA_00033	AADACL2	12.9167	35.6215
HGLibB_00032	AADACL2	152.847	1.2722
HGLibB_00031	AADACL2	228.194	0
HGLibB_00033	AADACL2	6.45833	0
HGLibA_00031	AADACL2	0	0
HGLibA_00034	AADACL3	34.4444	0
HGLibB_00036	AADACL3	41.9791	0
HGLibB_00035	AADACL3	59.2014	0
HGLibB_00034	AADACL3	3.22917	0
HGLibA_00035	AADACL3	0	0
HGLibA_00036	AADACL3	0	0
HGLibA_00039	AADACL4	5.38194	0
HGLibA_00037	AADACL4	7.53472	0
HGLibA_00038	AADACL4	7.53472	0
HGLibB_00038	AADACL4	145.312	0
HGLibB_00037	AADACL4	52.743	0
HGLibB_00039	AADACL4	16.1458	0
HGLibA_00040	AADAT	97.9513	0
HGLibA_00042	AADAT	1.07639	0
HGLibA_00041	AADAT	23.6805	0
HGLibB_00042	AADAT	55.9722	0
HGLibB_00040	AADAT	12.9167	0
HGLibB_00041	AADAT	13.993	0
HGLibA_00044	AAED1	99.0277	6.36098
HGLibA_00043	AAED1	15.0694	0
HGLibB_00045	AAED1	6.45833	0
HGLibB_00044	AAED1	24.7569	0
HGLibB_00043	AAED1	4.30555	0
HGLibA_00045	AAED1	0	0
HGLibA_00048	AAGAB	55.9722	0
HGLibA_00046	AAGAB	10.7639	0
HGLibA_00047	AAGAB	7.53472	0
HGLibB_00048	AAGAB	21.5278	0
HGLibB_00046	AAGAB	25.8333	0
HGLibB_00047	AAGAB	61.3541	0
HGLibA_00050	AAK1	2.15278	0
HGLibA_00049	AAK1	60.2778	0
HGLibA_00051	AAK1	23.6805	0
HGLibB_00049	AAK1	0	0
HGLibB_00050	AAK1	0	0
HGLibB_00051	AAK1	0	0
HGLibA_00053	AAMDC	7.53472	0
HGLibA_00054	AAMDC	6.45833	0
HGLibB_00052	AAMDC	15.0694	0
HGLibB_00054	AAMDC	18.2986	0
HGLibB_00053	AAMDC	3.22917	0
HGLibA_00052	AAMDC	0	0
HGLibA_00057	AAMP	10.7639	0
HGLibA_00056	AAMP	4.30555	0
HGLibB_00057	AAMP	466.076	0
HGLibB_00055	AAMP	61.3541	0
HGLibA_00055	AAMP	0	0
HGLibB_00056	AAMP	0	0
HGLibA_00058	AANAT	92.5694	0
HGLibA_00060	AANAT	2.15278	0
HGLibA_00059	AANAT	4.30555	0
HGLibB_00059	AANAT	17.2222	0
HGLibB_00060	AANAT	22.6042	0
HGLibB_00058	AANAT	3.22917	0
HGLibA_00062	AAR2	170.069	0
HGLibA_00061	AAR2	13.993	0
HGLibB_00061	AAR2	3.22917	0
HGLibB_00062	AAR2	6.45833	0
HGLibA_00063	AAR2	0	0
HGLibB_00063	AAR2	0	0
HGLibA_00066	AARD	46.2847	0
HGLibA_00065	AARD	3.22917	0
HGLibB_00066	AARD	41.9791	0
HGLibB_00065	AARD	1.07639	0
HGLibA_00064	AARD	0	0
HGLibB_00064	AARD	0	0
HGLibA_00069	AARS	63.5069	0
HGLibA_00068	AARS	1.07639	0
HGLibB_00069	AARS	11.8403	0
HGLibB_00068	AARS	2.15278	0
HGLibA_00067	AARS	0	0
HGLibB_00067	AARS	0	0
HGLibA_00070	AARS2	189.444	96.6868
HGLibA_00072	AARS2	10.7639	0
HGLibA_00071	AARS2	2.15278	0
HGLibB_00071	AARS2	43.0555	0
HGLibB_00072	AARS2	51.6666	0
HGLibB_00070	AARS2	24.7569	0
HGLibA_00074	AARSD1	35.5208	0
HGLibA_00073	AARSD1	15.0694	0
HGLibA_00075	AARSD1	2.15278	0
HGLibB_00073	AARSD1	882.639	0
HGLibB_00075	AARSD1	88.2639	0
HGLibB_00074	AARSD1	10.7639	0
HGLibA_00077	AASDH	92.5694	0
HGLibA_00076	AASDH	52.743	0
HGLibB_00078	AASDH	217.43	0
HGLibB_00076	AASDH	17.2222	0
HGLibA_00078	AASDH	0	0
HGLibB_00077	AASDH	0	0
HGLibA_00079	AASDHPPT	32.2917	0
HGLibA_00080	AASDHPPT	35.5208	0
HGLibA_00081	AASDHPPT	8.61111	0
HGLibB_00081	AASDHPPT	22.6042	0
HGLibB_00079	AASDHPPT	3.22917	0
HGLibB_00080	AASDHPPT	0	0
HGLibA_00084	AASS	22.6042	0
HGLibA_00083	AASS	3.22917	0
HGLibB_00084	AASS	11.8403	0
HGLibB_00083	AASS	13.993	0
HGLibB_00082	AASS	4.30555	0
HGLibA_00082	AASS	0	0
HGLibA_00086	AATF	24.7569	0
HGLibB_00086	AATF	18.2986	0
HGLibB_00085	AATF	118.403	0
HGLibB_00087	AATF	10.7639	0
HGLibA_00085	AATF	0	0
HGLibA_00087	AATF	0	0
HGLibA_00090	AATK	20.4514	0
HGLibB_00090	AATK	50.5903	0
HGLibB_00089	AATK	37.6736	0
HGLibA_00088	AATK	0	0
HGLibA_00089	AATK	0	0
HGLibB_00088	AATK	0	0
HGLibA_00093	ABAT	6.45833	0
HGLibA_00092	ABAT	68.8889	0
HGLibA_00091	ABAT	5.38194	0
HGLibB_00092	ABAT	58.125	0
HGLibB_00091	ABAT	18.2986	0
HGLibB_00093	ABAT	0	0
HGLibA_00094	ABCA1	18.2986	0
HGLibA_00095	ABCA1	13.993	0
HGLibB_00095	ABCA1	2189.37	0
HGLibB_00096	ABCA1	59.2014	0
HGLibB_00094	ABCA1	18.2986	0
HGLibA_00096	ABCA1	0	0
HGLibA_00098	ABCA10	49.5139	0
HGLibA_00097	ABCA10	10.7639	0
HGLibA_00099	ABCA10	8.61111	0
HGLibB_00098	ABCA10	116.25	3.81659
HGLibB_00097	ABCA10	10.7639	0
HGLibB_00099	ABCA10	1.07639	0
HGLibA_00102	ABCA12	8.61111	0
HGLibA_00100	ABCA12	4.30555	0
HGLibA_00101	ABCA12	2.15278	0
HGLibB_00102	ABCA12	624.305	1.2722
HGLibB_00100	ABCA12	45.2083	0
HGLibB_00101	ABCA12	3.22917	0
HGLibA_00105	ABCA13	175.451	1.2722
HGLibA_00104	ABCA13	43.0555	97.959
HGLibB_00103	ABCA13	78.5764	0
HGLibB_00104	ABCA13	24.7569	2.54439
HGLibA_00103	ABCA13	0	0
HGLibB_00105	ABCA13	0	0
HGLibA_00106	ABCA2	9.6875	0
HGLibA_00107	ABCA2	1.07639	0
HGLibB_00108	ABCA2	25.8333	0
HGLibA_00108	ABCA2	0	0
HGLibB_00106	ABCA2	0	0
HGLibB_00107	ABCA2	0	0
HGLibA_00109	ABCA3	5.38194	0
HGLibB_00109	ABCA3	20.4514	0
HGLibB_00110	ABCA3	147.465	0
HGLibA_00110	ABCA3	0	0
HGLibA_00111	ABCA3	0	0
HGLibB_00111	ABCA3	0	0
HGLibA_00114	ABCA4	93.6458	0
HGLibA_00113	ABCA4	10.7639	0
HGLibA_00112	ABCA4	1.07639	0
HGLibB_00114	ABCA4	11.8403	0
HGLibB_00113	ABCA4	4.30555	0
HGLibB_00112	ABCA4	0	0
HGLibA_00116	ABCA5	15.0694	0
HGLibA_00115	ABCA5	5.38194	0
HGLibA_00117	ABCA5	4.30555	22.8995
HGLibB_00117	ABCA5	344.444	0
HGLibB_00116	ABCA5	82.8819	0
HGLibB_00115	ABCA5	145.312	0
HGLibA_00120	ABCA6	23.6805	0
HGLibA_00119	ABCA6	8.61111	0
HGLibA_00118	ABCA6	1.07639	0
HGLibB_00120	ABCA6	58.125	0
HGLibB_00118	ABCA6	100.104	0
HGLibB_00119	ABCA6	6.45833	0
HGLibA_00122	ABCA7	111.944	0
HGLibA_00123	ABCA7	8.61111	0
HGLibA_00121	ABCA7	0	0
HGLibB_00121	ABCA7	0	0
HGLibB_00122	ABCA7	0	0
HGLibB_00123	ABCA7	0	0
HGLibA_00124	ABCA8	50.5903	0
HGLibA_00125	ABCA8	55.9722	0
HGLibB_00125	ABCA8	392.882	0
HGLibA_00126	ABCA8	2.15278	0
HGLibB_00126	ABCA8	43.0555	0
HGLibB_00124	ABCA8	25.8333	0
HGLibA_00127	ABCA9	72.118	12.722
HGLibA_00129	ABCA9	45.2083	0
HGLibA_00128	ABCA9	3.22917	0
HGLibB_00127	ABCA9	13283.7	2.54439
HGLibB_00128	ABCA9	15.0694	0
HGLibB_00129	ABCA9	2.15278	0
HGLibA_00131	ABCB1	37.6736	0
HGLibA_00130	ABCB1	3.22917	0
HGLibB_00132	ABCB1	142.083	0
HGLibB_00131	ABCB1	35.5208	0
HGLibB_00130	ABCB1	19.375	0
HGLibA_00132	ABCB1	0	0
HGLibA_00135	ABCB10	46.2847	0
HGLibA_00133	ABCB10	5.38194	0
HGLibA_00134	ABCB10	4.30555	0
HGLibB_00133	ABCB10	46.2847	0
HGLibB_00135	ABCB10	21.5278	0
HGLibB_00134	ABCB10	3.22917	0
HGLibA_00137	ABCB11	26.9097	0
HGLibB_00138	ABCB11	181.91	0
HGLibB_00136	ABCB11	298.16	0
HGLibB_00137	ABCB11	22.6042	0
HGLibA_00136	ABCB11	0	0
HGLibA_00138	ABCB11	0	0
HGLibA_00139	ABCB4	26.9097	0
HGLibA_00140	ABCB4	15.0694	0
HGLibA_00141	ABCB4	16.1458	0
HGLibB_00141	ABCB4	80.7291	0
HGLibB_00139	ABCB4	22.6042	0
HGLibB_00140	ABCB4	2.15278	0
HGLibA_00143	ABCB5	79.6527	0
HGLibA_00144	ABCB5	11.8403	0
HGLibB_00143	ABCB5	6095.59	1.2722
HGLibA_00142	ABCB5	3.22917	0
HGLibB_00142	ABCB5	409.028	0
HGLibB_00144	ABCB5	0	0
HGLibA_00145	ABCB6	61.3541	0
HGLibA_00147	ABCB6	5.38194	0
HGLibA_00146	ABCB6	4.30555	0
HGLibB_00146	ABCB6	1218.47	7.63317
HGLibB_00147	ABCB6	34.4444	0
HGLibB_00145	ABCB6	63.5069	0
HGLibA_00148	ABCB7	6.45833	0
HGLibA_00150	ABCB7	5.38194	0
HGLibB_00149	ABCB7	34.4444	0
HGLibB_00148	ABCB7	13.993	0
HGLibA_00149	ABCB7	0	0
HGLibB_00150	ABCB7	0	0
HGLibA_00152	ABCB8	58.125	0
HGLibA_00151	ABCB8	18.2986	0
HGLibB_00152	ABCB8	282.014	0
HGLibB_00153	ABCB8	278.785	1.2722
HGLibB_00151	ABCB8	11.8403	0
HGLibA_00153	ABCB8	0	0
HGLibA_00155	ABCB9	76.4236	0
HGLibA_00156	ABCB9	7.53472	0
HGLibA_00154	ABCB9	21.5278	0
HGLibB_00155	ABCB9	37.6736	0
HGLibB_00156	ABCB9	15.0694	0
HGLibB_00154	ABCB9	8.61111	0
HGLibA_00159	ABCC1	688.889	0
HGLibA_00158	ABCC1	1063.47	3.81659
HGLibA_00157	ABCC1	132.396	0
HGLibB_00159	ABCC1	116.25	0
HGLibB_00157	ABCC1	3.22917	0
HGLibB_00158	ABCC1	1.07639	0
HGLibA_00160	ABCC10	18.2986	0
HGLibA_00162	ABCC10	58.125	0
HGLibA_00161	ABCC10	12.9167	0
HGLibB_00162	ABCC10	6.45833	0
HGLibB_00161	ABCC10	122.708	1.2722
HGLibB_00160	ABCC10	7.53472	0
HGLibA_00164	ABCC11	38.75	0
HGLibA_00163	ABCC11	39.8264	0
HGLibA_00165	ABCC11	9.6875	0
HGLibB_00164	ABCC11	19.375	0
HGLibB_00165	ABCC11	9.6875	0
HGLibB_00163	ABCC11	0	0
HGLibA_00166	ABCC12	36.5972	0
HGLibA_00167	ABCC12	16.1458	0
HGLibA_00168	ABCC12	26.9097	0
HGLibB_00166	ABCC12	53.8194	0
HGLibB_00167	ABCC12	41.9791	0
HGLibB_00168	ABCC12	0	0
HGLibA_00171	ABCC2	3878.23	1.2722
HGLibA_00170	ABCC2	4.30555	0
HGLibB_00170	ABCC2	238.958	0
HGLibB_00171	ABCC2	16.1458	0
HGLibB_00169	ABCC2	7.53472	0
HGLibA_00169	ABCC2	0	0
HGLibA_00173	ABCC3	34.4444	0
HGLibB_00173	ABCC3	74.2708	0
HGLibB_00174	ABCC3	24.7569	0
HGLibA_00172	ABCC3	0	0
HGLibA_00174	ABCC3	0	0
HGLibB_00172	ABCC3	0	0
HGLibA_00177	ABCC4	12.9167	0
HGLibA_00176	ABCC4	11.8403	0
HGLibA_00175	ABCC4	0	0
HGLibB_00175	ABCC4	0	0
HGLibB_00176	ABCC4	0	0
HGLibB_00177	ABCC4	0	0
HGLibA_00180	ABCC5	5.38194	0
HGLibB_00180	ABCC5	410.104	0
HGLibB_00178	ABCC5	52.743	0
HGLibA_00179	ABCC5	0	53.4322
HGLibA_00178	ABCC5	0	0
HGLibB_00179	ABCC5	0	0
HGLibA_00182	ABCC6	88.2639	0
HGLibA_00181	ABCC6	1.07639	0
HGLibB_00182	ABCC6	162.535	0
HGLibB_00181	ABCC6	92.5694	0
HGLibB_00183	ABCC6	41.9791	0
HGLibA_00183	ABCC6	0	0
HGLibA_00185	ABCC8	27.9861	0
HGLibA_00186	ABCC8	72.118	0
HGLibA_00184	ABCC8	1.07639	0
HGLibB_00185	ABCC8	213.125	0
HGLibB_00184	ABCC8	220.66	0
HGLibB_00186	ABCC8	23.6805	0
HGLibA_00188	ABCC9	25.8333	0
HGLibA_00187	ABCC9	17.2222	0
HGLibB_00188	ABCC9	10612.1	2.54439
HGLibB_00187	ABCC9	162.535	0
HGLibA_00189	ABCC9	0	0
HGLibB_00189	ABCC9	0	0
HGLibA_00191	ABCD1	65.6597	0
HGLibB_00192	ABCD1	700.729	7.63317
HGLibA_00190	ABCD1	4.30555	0
HGLibA_00192	ABCD1	3.22917	0
HGLibB_00191	ABCD1	19.375	0
HGLibB_00190	ABCD1	0	0
HGLibA_00194	ABCD2	64.5833	0
HGLibA_00193	ABCD2	22.6042	0
HGLibB_00195	ABCD2	20.4514	0
HGLibB_00194	ABCD2	19.375	0
HGLibB_00193	ABCD2	40.9028	0
HGLibA_00195	ABCD2	0	0
HGLibA_00197	ABCD3	100.104	59.7932
HGLibA_00198	ABCD3	314.305	22.8995
HGLibA_00196	ABCD3	16.1458	0
HGLibB_00196	ABCD3	152.847	0
HGLibB_00197	ABCD3	71.0416	0
HGLibB_00198	ABCD3	0	0
HGLibA_00200	ABCD4	49.5139	0
HGLibA_00199	ABCD4	13.993	0
HGLibB_00199	ABCD4	287.396	0
HGLibB_00200	ABCD4	2.15278	0
HGLibA_00201	ABCD4	0	0
HGLibB_00201	ABCD4	0	0
HGLibA_00204	ABCE1	600.625	0
HGLibA_00202	ABCE1	63.5069	0
HGLibA_00203	ABCE1	3.22917	0
HGLibB_00202	ABCE1	4.30555	0
HGLibB_00203	ABCE1	0	0
HGLibB_00204	ABCE1	0	0
HGLibA_00207	ABCF1	35.5208	0
HGLibA_00206	ABCF1	5.38194	0
HGLibA_00205	ABCF1	10.7639	0
HGLibB_00206	ABCF1	60.2778	0
HGLibB_00207	ABCF1	11.8403	0
HGLibB_00205	ABCF1	0	0
HGLibA_00209	ABCF2	68.8889	0
HGLibA_00208	ABCF2	22.6042	0
HGLibA_00210	ABCF2	25.8333	0
HGLibB_00210	ABCF2	25.8333	0
HGLibB_00209	ABCF2	6.45833	0
HGLibB_00208	ABCF2	0	0
HGLibA_00213	ABCF3	908.472	3.81659
HGLibA_00211	ABCF3	40.9028	0
HGLibA_00212	ABCF3	3.22917	0
HGLibB_00211	ABCF3	13205.1	5.08878
HGLibB_00212	ABCF3	1.07639	0
HGLibB_00213	ABCF3	1.07639	0
HGLibA_00215	ABCG1	124.861	0
HGLibA_00214	ABCG1	36.5972	0
HGLibA_00216	ABCG1	3.22917	0
HGLibB_00214	ABCG1	47.3611	0
HGLibB_00216	ABCG1	51.6666	0
HGLibB_00215	ABCG1	7.53472	0
HGLibA_00217	ABCG2	65.6597	0
HGLibA_00219	ABCG2	192.674	0
HGLibA_00218	ABCG2	45.2083	0
HGLibB_00218	ABCG2	82.8819	0
HGLibB_00219	ABCG2	68.8889	0
HGLibB_00217	ABCG2	0	0
HGLibA_00220	ABCG4	57.0486	0
HGLibA_00222	ABCG4	1.07639	0
HGLibA_00221	ABCG4	2.15278	0
HGLibB_00220	ABCG4	17.2222	0
HGLibB_00221	ABCG4	29.0625	0
HGLibB_00222	ABCG4	34.4444	0
HGLibA_00225	ABCG5	18.2986	0
HGLibA_00223	ABCG5	9.6875	0
HGLibB_00223	ABCG5	90.4166	0
HGLibB_00225	ABCG5	4.30555	0
HGLibB_00224	ABCG5	8.61111	0
HGLibA_00224	ABCG5	0	0
HGLibA_00228	ABCG8	2.15278	0
HGLibB_00226	ABCG8	15.0694	0
HGLibB_00227	ABCG8	32.2917	0
HGLibA_00226	ABCG8	0	0
HGLibA_00227	ABCG8	0	0
HGLibB_00228	ABCG8	0	0
HGLibA_00230	ABHD1	51.6666	0
HGLibA_00231	ABHD1	7.53472	0
HGLibB_00229	ABHD1	212.049	0
HGLibB_00230	ABHD1	39.8264	0
HGLibA_00229	ABHD1	0	0
HGLibB_00231	ABHD1	0	0
HGLibA_00234	ABHD10	34.4444	0
HGLibA_00233	ABHD10	16.1458	5.08878
HGLibB_00233	ABHD10	106.562	0
HGLibB_00234	ABHD10	17.2222	0
HGLibA_00232	ABHD10	0	0
HGLibB_00232	ABHD10	0	0
HGLibA_00236	ABHD11	22.6042	0
HGLibA_00237	ABHD11	1.07639	0
HGLibB_00236	ABHD11	327.222	72.5151
HGLibB_00237	ABHD11	49.5139	0
HGLibB_00235	ABHD11	11.8403	0
HGLibA_00235	ABHD11	0	0
HGLibA_00239	ABHD12	7.53472	0
HGLibA_00240	ABHD12	19.375	0
HGLibB_00240	ABHD12	255.104	0
HGLibA_00238	ABHD12	2.15278	0
HGLibB_00239	ABHD12	41.9791	0
HGLibB_00238	ABHD12	0	0
HGLibA_00243	ABHD12B	99.0277	0
HGLibA_00241	ABHD12B	25.8333	0
HGLibA_00242	ABHD12B	10.7639	0
HGLibB_00241	ABHD12B	30.1389	0
HGLibB_00243	ABHD12B	26.9097	0
HGLibB_00242	ABHD12B	0	0
HGLibA_00244	ABHD13	41.9791	0
HGLibA_00246	ABHD13	29.0625	0
HGLibB_00245	ABHD13	53.8194	0
HGLibA_00245	ABHD13	0	0
HGLibB_00244	ABHD13	0	0
HGLibB_00246	ABHD13	0	0
HGLibA_00248	ABHD14A	31.2153	34.3493
HGLibA_00249	ABHD14A	58.125	0
HGLibB_00248	ABHD14A	5962.12	2.54439
HGLibB_00249	ABHD14A	59.2014	0
HGLibB_00247	ABHD14A	2.15278	0
HGLibA_00247	ABHD14A	0	0
HGLibA_00250	ABHD14B	96.875	0
HGLibA_00251	ABHD14B	313.229	0
HGLibB_00250	ABHD14B	38.75	0
HGLibB_00251	ABHD14B	3.22917	0
HGLibA_00252	ABHD14B	0	0
HGLibB_00252	ABHD14B	0	0
HGLibA_00253	ABHD15	73.1944	0
HGLibB_00253	ABHD15	10210.6	2.54439
HGLibA_00254	ABHD15	7.53472	0
HGLibA_00255	ABHD15	1.07639	0
HGLibB_00255	ABHD15	72.118	0
HGLibB_00254	ABHD15	0	0
HGLibA_00258	ABHD16A	63.5069	0
HGLibA_00256	ABHD16A	6.45833	0
HGLibA_00257	ABHD16A	2.15278	0
HGLibB_00256	ABHD16A	0	0
HGLibB_00257	ABHD16A	0	0
HGLibB_00258	ABHD16A	0	0
HGLibA_00259	ABHD16B	44.1319	0
HGLibA_00261	ABHD16B	31.2153	0
HGLibB_00259	ABHD16B	15119	244.261
HGLibA_00260	ABHD16B	23.6805	0
HGLibB_00261	ABHD16B	61.3541	0
HGLibB_00260	ABHD16B	4.30555	0
HGLibA_00264	ABHD17A	5.38194	7.63317
HGLibB_00263	ABHD17A	87.1875	0
HGLibB_00262	ABHD17A	29.0625	0
HGLibA_00262	ABHD17A	0	0
HGLibA_00263	ABHD17A	0	0
HGLibB_00264	ABHD17A	0	0
HGLibA_00265	ABHD17B	17.2222	0
HGLibA_00267	ABHD17B	46.2847	0
HGLibA_00266	ABHD17B	51.6666	97747.8
HGLibB_00265	ABHD17B	151.771	0
HGLibB_00266	ABHD17B	19.375	0
HGLibB_00267	ABHD17B	0	0
HGLibA_00270	ABHD17C	23.6805	0
HGLibA_00269	ABHD17C	26.9097	0
HGLibA_00268	ABHD17C	2.15278	0
HGLibB_00270	ABHD17C	8.61111	0
HGLibB_00268	ABHD17C	34.4444	0
HGLibB_00269	ABHD17C	44.1319	0
HGLibA_00272	ABHD2	17.2222	0
HGLibA_00273	ABHD2	7.53472	6.36098
HGLibA_00271	ABHD2	2.15278	0
HGLibB_00272	ABHD2	57.0486	0
HGLibB_00271	ABHD2	45.2083	0
HGLibB_00273	ABHD2	0	0
HGLibA_00276	ABHD3	5258.16	10.1776
HGLibA_00274	ABHD3	189.444	0
HGLibA_00275	ABHD3	68.8889	0
HGLibB_00274	ABHD3	582.326	0
HGLibB_00276	ABHD3	26.9097	0
HGLibB_00275	ABHD3	10.7639	0
HGLibA_00278	ABHD4	237.882	1.2722
HGLibA_00279	ABHD4	26.9097	0
HGLibA_00277	ABHD4	19.375	0
HGLibB_00279	ABHD4	1137.74	0
HGLibB_00277	ABHD4	17.2222	0
HGLibB_00278	ABHD4	5.38194	0
HGLibA_00282	ABHD5	68.8889	0
HGLibA_00280	ABHD5	27.9861	0
HGLibA_00281	ABHD5	13.993	0
HGLibB_00280	ABHD5	9.6875	0
HGLibB_00282	ABHD5	17.2222	0
HGLibB_00281	ABHD5	2.15278	0
HGLibA_00283	ABHD6	38.75	0
HGLibA_00285	ABHD6	13.993	0
HGLibA_00284	ABHD6	5.38194	0
HGLibB_00284	ABHD6	25.8333	0
HGLibB_00283	ABHD6	29.0625	0
HGLibB_00285	ABHD6	0	0
HGLibA_00286	ABHD8	107.639	0
HGLibA_00287	ABHD8	35.5208	0
HGLibA_00288	ABHD8	1.07639	0
HGLibB_00288	ABHD8	22.6042	0
HGLibB_00286	ABHD8	23.6805	0
HGLibB_00287	ABHD8	17.2222	0
HGLibA_00290	ABI1	27.9861	0
HGLibA_00291	ABI1	41.9791	0
HGLibA_00289	ABI1	38.75	0
HGLibB_00290	ABI1	8.61111	0
HGLibB_00291	ABI1	13.993	0
HGLibB_00289	ABI1	0	0
HGLibA_00294	ABI2	64.5833	24.1717
HGLibA_00293	ABI2	16.1458	0
HGLibB_00294	ABI2	76.4236	0
HGLibB_00293	ABI2	168.993	0
HGLibB_00292	ABI2	33.368	0
HGLibA_00292	ABI2	0	0
HGLibA_00296	ABI3	44.1319	0
HGLibA_00297	ABI3	49.5139	0
HGLibA_00295	ABI3	2.15278	0
HGLibB_00297	ABI3	64.5833	0
HGLibB_00295	ABI3	67.8125	0
HGLibB_00296	ABI3	0	0
HGLibA_00298	ABI3BP	11.8403	0
HGLibA_00300	ABI3BP	5.38194	0
HGLibA_00299	ABI3BP	1.07639	0
HGLibB_00298	ABI3BP	937.534	0
HGLibB_00299	ABI3BP	6.45833	0
HGLibB_00300	ABI3BP	0	0
HGLibA_00302	ABL1	11.8403	0
HGLibA_00301	ABL1	13.993	0
HGLibB_00302	ABL1	39.8264	0
HGLibB_00301	ABL1	9.6875	0
HGLibA_00303	ABL1	0	0
HGLibB_00303	ABL1	0	0
HGLibA_00306	ABL2	277.708	211.184
HGLibA_00304	ABL2	21.5278	0
HGLibA_00305	ABL2	3.22917	0
HGLibB_00306	ABL2	130.243	0
HGLibB_00305	ABL2	6.45833	0
HGLibB_00304	ABL2	3.22917	0
HGLibA_00309	ABLIM1	27.9861	0
HGLibA_00308	ABLIM1	13.993	0
HGLibB_00309	ABLIM1	105.486	0
HGLibB_00308	ABLIM1	194.826	0
HGLibA_00307	ABLIM1	0	0
HGLibB_00307	ABLIM1	0	0
HGLibA_00312	ABLIM2	25.8333	0
HGLibA_00310	ABLIM2	87.1875	0
HGLibB_00310	ABLIM2	322.917	1.2722
HGLibB_00312	ABLIM2	4.30555	0
HGLibA_00311	ABLIM2	0	0
HGLibB_00311	ABLIM2	0	0
HGLibA_00315	ABLIM3	60.2778	0
HGLibA_00314	ABLIM3	7.53472	0
HGLibA_00313	ABLIM3	5.38194	0
HGLibB_00314	ABLIM3	75.3472	0
HGLibB_00313	ABLIM3	40.9028	0
HGLibB_00315	ABLIM3	32.2917	0
HGLibA_00316	ABO	49.5139	41.9824
HGLibA_00318	ABO	27.9861	0
HGLibB_00318	ABO	38.75	0
HGLibB_00316	ABO	11.8403	0
HGLibA_00317	ABO	0	0
HGLibB_00317	ABO	0	0
HGLibA_00320	ABP1	30.1389	0
HGLibA_00321	ABP1	31.2153	0
HGLibA_00319	ABP1	67.8125	0
HGLibB_00321	ABP1	78.5764	0
HGLibB_00319	ABP1	121.632	1.2722
HGLibB_00320	ABP1	9.6875	0
HGLibA_00323	ABR	9.6875	0
HGLibA_00324	ABR	11.8403	0
HGLibA_00322	ABR	11.8403	0
HGLibB_00323	ABR	17.2222	0
HGLibB_00322	ABR	4.30555	0
HGLibB_00324	ABR	0	0
HGLibA_00327	ABRA	246.493	77.6039
HGLibA_00325	ABRA	5.38194	0
HGLibA_00326	ABRA	6.45833	2247.97
HGLibB_00327	ABRA	59.2014	0
HGLibB_00325	ABRA	33.368	0
HGLibB_00326	ABRA	13.993	0
HGLibA_00329	ABRACL	2.15278	0
HGLibA_00330	ABRACL	6.45833	0
HGLibA_00328	ABRACL	1.07639	0
HGLibB_00330	ABRACL	74.2708	0
HGLibB_00329	ABRACL	39.8264	0
HGLibB_00328	ABRACL	0	0
HGLibA_00331	ABT1	12.9167	0
HGLibB_00333	ABT1	67.8125	0
HGLibB_00332	ABT1	18.2986	0
HGLibA_00332	ABT1	0	0
HGLibA_00333	ABT1	0	0
HGLibB_00331	ABT1	0	0
HGLibA_00336	ABTB1	66.7361	220.09
HGLibA_00335	ABTB1	4.30555	0
HGLibB_00334	ABTB1	72.118	0
HGLibB_00335	ABTB1	2.15278	0
HGLibA_00334	ABTB1	0	0
HGLibB_00336	ABTB1	0	0
HGLibA_00339	ABTB2	3614.51	1.2722
HGLibA_00338	ABTB2	35.5208	0
HGLibA_00337	ABTB2	19.375	5.08878
HGLibB_00339	ABTB2	19.375	0
HGLibB_00338	ABTB2	114.097	0
HGLibB_00337	ABTB2	26.9097	0
HGLibA_00341	ACAA1	20.4514	1.2722
HGLibA_00340	ACAA1	9.6875	0
HGLibA_00342	ACAA1	29.0625	0
HGLibB_00342	ACAA1	25.8333	0
HGLibB_00340	ACAA1	19.375	0
HGLibB_00341	ACAA1	0	0
HGLibA_00343	ACAA2	361.667	0
HGLibA_00344	ACAA2	16.1458	0
HGLibA_00345	ACAA2	2.15278	0
HGLibB_00343	ACAA2	534.965	0
HGLibB_00345	ACAA2	7.53472	0
HGLibB_00344	ACAA2	1.07639	0
HGLibA_00348	ACACA	9.6875	0
HGLibA_00347	ACACA	4.30555	0
HGLibA_00346	ACACA	19.375	0
HGLibB_00347	ACACA	20.4514	0
HGLibB_00348	ACACA	34.4444	0
HGLibB_00346	ACACA	21.5278	0
HGLibA_00351	ACACB	172.222	0
HGLibA_00350	ACACB	8.61111	0
HGLibA_00349	ACACB	16.1458	0
HGLibB_00351	ACACB	66.7361	0
HGLibB_00349	ACACB	44.1319	0
HGLibB_00350	ACACB	49.5139	0
HGLibA_00354	ACAD10	18.2986	0
HGLibA_00353	ACAD10	6.45833	0
HGLibA_00352	ACAD10	6.45833	0
HGLibB_00354	ACAD10	743.784	0
HGLibB_00353	ACAD10	79.6527	0
HGLibB_00352	ACAD10	24.7569	0
HGLibA_00356	ACAD11	65.6597	0
HGLibA_00357	ACAD11	22.6042	0
HGLibA_00355	ACAD11	4.30555	0
HGLibB_00356	ACAD11	5938.43	2.54439
HGLibB_00355	ACAD11	168.993	0
HGLibB_00357	ACAD11	153.924	0
HGLibA_00359	ACAD8	121.632	0
HGLibA_00360	ACAD8	18.2986	0
HGLibA_00358	ACAD8	8.61111	0
HGLibB_00358	ACAD8	6.45833	0
HGLibB_00359	ACAD8	17.2222	0
HGLibB_00360	ACAD8	0	0
HGLibA_00361	ACAD9	23.6805	0
HGLibA_00362	ACAD9	52.743	0
HGLibA_00363	ACAD9	4.30555	0
HGLibB_00361	ACAD9	37.6736	0
HGLibB_00362	ACAD9	0	0
HGLibB_00363	ACAD9	0	0
HGLibA_00364	ACADL	10.7639	0
HGLibA_00365	ACADL	8.61111	0
HGLibA_00366	ACADL	2.15278	0
HGLibB_00364	ACADL	97.9513	0
HGLibB_00365	ACADL	3.22917	0
HGLibB_00366	ACADL	55.9722	0
HGLibA_00369	ACADM	4531.6	10.1776
HGLibA_00367	ACADM	3.22917	0
HGLibB_00369	ACADM	17.2222	0
HGLibB_00368	ACADM	12.9167	0
HGLibA_00368	ACADM	0	0
HGLibB_00367	ACADM	0	0
HGLibA_00371	ACADS	644.757	0
HGLibA_00372	ACADS	107.639	0
HGLibA_00370	ACADS	3.22917	0
HGLibB_00370	ACADS	93.6458	0
HGLibB_00371	ACADS	26.9097	0
HGLibB_00372	ACADS	0	0
HGLibA_00373	ACADSB	51.6666	0
HGLibA_00374	ACADSB	108.715	0
HGLibA_00375	ACADSB	33.368	0
HGLibB_00374	ACADSB	40.9028	0
HGLibB_00373	ACADSB	545.729	1.2722
HGLibB_00375	ACADSB	12.9167	0
HGLibA_00378	ACADVL	85.0347	0
HGLibA_00377	ACADVL	2.15278	0
HGLibA_00376	ACADVL	7.53472	0
HGLibB_00378	ACADVL	24.7569	0
HGLibB_00376	ACADVL	18.2986	0
HGLibB_00377	ACADVL	0	0
HGLibA_00379	ACAN	9.6875	0
HGLibA_00380	ACAN	31.2153	0
HGLibA_00381	ACAN	13.993	6.36098
HGLibB_00379	ACAN	54.8958	0
HGLibB_00381	ACAN	5.38194	0
HGLibB_00380	ACAN	0	0
HGLibA_00383	ACAP1	60.2778	0
HGLibA_00382	ACAP1	130.243	44.5268
HGLibA_00384	ACAP1	3.22917	0
HGLibB_00384	ACAP1	341.215	0
HGLibB_00383	ACAP1	139.93	0
HGLibB_00382	ACAP1	20.4514	0
HGLibA_00387	ACAP2	710.416	190.829
HGLibA_00385	ACAP2	178.68	33.0771
HGLibA_00386	ACAP2	2.15278	0
HGLibB_00385	ACAP2	50.5903	0
HGLibB_00386	ACAP2	62.4305	0
HGLibB_00387	ACAP2	0	0
HGLibA_00390	ACAP3	41.9791	0
HGLibA_00389	ACAP3	72.118	35.6215
HGLibA_00388	ACAP3	10.7639	0
HGLibB_00389	ACAP3	116.25	0
HGLibB_00390	ACAP3	54.8958	0
HGLibB_00388	ACAP3	9.6875	0
HGLibA_00392	ACAT1	17.2222	0
HGLibA_00391	ACAT1	15.0694	0
HGLibA_00393	ACAT1	13.993	0
HGLibB_00391	ACAT1	3812.57	3.81659
HGLibB_00393	ACAT1	10.7639	0
HGLibB_00392	ACAT1	22.6042	0
HGLibA_00396	ACAT2	57.0486	0
HGLibA_00394	ACAT2	54.8958	0
HGLibA_00395	ACAT2	7.53472	0
HGLibB_00396	ACAT2	11.8403	0
HGLibB_00395	ACAT2	64.5833	0
HGLibB_00394	ACAT2	0	0
HGLibA_00399	ACBD3	360.59	1.2722
HGLibA_00397	ACBD3	17.2222	0
HGLibA_00398	ACBD3	6.45833	0
HGLibB_00397	ACBD3	52.743	0
HGLibB_00399	ACBD3	18.2986	0
HGLibB_00398	ACBD3	8.61111	0
HGLibA_00402	ACBD4	37.6736	0
HGLibA_00400	ACBD4	3.22917	0
HGLibB_00401	ACBD4	7.53472	0
HGLibB_00400	ACBD4	4.30555	0
HGLibA_00401	ACBD4	0	0
HGLibB_00402	ACBD4	0	0
HGLibA_00404	ACBD5	72.118	0
HGLibA_00405	ACBD5	16.1458	0
HGLibB_00404	ACBD5	11.8403	0
HGLibB_00403	ACBD5	3.22917	0
HGLibA_00403	ACBD5	0	0
HGLibB_00405	ACBD5	0	0
HGLibA_00408	ACBD6	16.1458	0
HGLibA_00406	ACBD6	53.8194	0
HGLibA_00407	ACBD6	5.38194	0
HGLibB_00406	ACBD6	21.5278	0
HGLibB_00408	ACBD6	37.6736	0
HGLibB_00407	ACBD6	3.22917	0
HGLibA_00409	ACBD7	27.9861	0
HGLibA_00410	ACBD7	43.0555	0
HGLibA_00411	ACBD7	0	0
HGLibB_00409	ACBD7	0	0
HGLibB_00410	ACBD7	0	0
HGLibB_00411	ACBD7	0	0
HGLibA_00413	ACCS	170.069	1.2722
HGLibA_00412	ACCS	10.7639	0
HGLibA_00414	ACCS	31.2153	0
HGLibB_00412	ACCS	16.1458	0
HGLibB_00414	ACCS	2.15278	0
HGLibB_00413	ACCS	3.22917	0
HGLibA_00415	ACCSL	7.53472	0
HGLibA_00416	ACCSL	7.53472	0
HGLibB_00415	ACCSL	25.8333	0
HGLibB_00416	ACCSL	20.4514	0
HGLibB_00417	ACCSL	15.0694	0
HGLibA_00417	ACCSL	0	0
HGLibA_00420	ACD	39.8264	0
HGLibA_00419	ACD	35.5208	0
HGLibA_00418	ACD	24.7569	0
HGLibB_00420	ACD	9.6875	0
HGLibB_00418	ACD	25.8333	0
HGLibB_00419	ACD	4.30555	0
HGLibA_00423	ACE	1102.22	0
HGLibA_00422	ACE	343.368	0
HGLibA_00421	ACE	9.6875	12.722
HGLibB_00423	ACE	8.61111	0
HGLibB_00421	ACE	11.8403	0
HGLibB_00422	ACE	0	0
HGLibA_00425	ACE2	62.4305	0
HGLibA_00426	ACE2	43.0555	12.722
HGLibA_00424	ACE2	5.38194	0
HGLibB_00424	ACE2	102.257	0
HGLibB_00425	ACE2	106.562	0
HGLibB_00426	ACE2	0	0
HGLibA_00427	ACER1	24.7569	0
HGLibA_00429	ACER1	18.2986	0
HGLibA_00428	ACER1	26.9097	0
HGLibB_00429	ACER1	26775.2	6.36098
HGLibB_00428	ACER1	552.187	0
HGLibB_00427	ACER1	12.9167	0
HGLibA_00432	ACER2	13.993	0
HGLibA_00430	ACER2	5.38194	0
HGLibB_00430	ACER2	181.91	0
HGLibB_00432	ACER2	15.0694	0
HGLibB_00431	ACER2	11.8403	0
HGLibA_00431	ACER2	0	0
HGLibA_00433	ACER3	41.9791	0
HGLibA_00434	ACER3	21.5278	0
HGLibA_00435	ACER3	1.07639	0
HGLibB_00435	ACER3	470.382	0
HGLibB_00433	ACER3	136.701	0
HGLibB_00434	ACER3	39.8264	0
HGLibA_00438	ACHE	177.604	0
HGLibA_00436	ACHE	59.2014	0
HGLibA_00437	ACHE	10.7639	0
HGLibB_00437	ACHE	445.625	0
HGLibB_00436	ACHE	89.3402	16.5385
HGLibB_00438	ACHE	3.22917	0
HGLibA_00441	ACIN1	4.30555	0
HGLibA_00439	ACIN1	26.9097	0
HGLibB_00439	ACIN1	8.61111	0
HGLibB_00441	ACIN1	12.9167	0
HGLibB_00440	ACIN1	5.38194	0
HGLibA_00440	ACIN1	0	0
HGLibA_00443	ACKR2	79.6527	1.2722
HGLibA_00442	ACKR2	179.757	0
HGLibA_00444	ACKR2	130.243	0
HGLibB_00444	ACKR2	23.6805	0
HGLibB_00443	ACKR2	5.38194	0
HGLibB_00442	ACKR2	0	0
HGLibA_00445	ACKR3	64.5833	0
HGLibA_00447	ACKR3	839.583	0
HGLibA_00446	ACKR3	71.0416	0
HGLibB_00447	ACKR3	49.5139	0
HGLibB_00445	ACKR3	24.7569	0
HGLibB_00446	ACKR3	6.45833	0
HGLibA_00449	ACKR4	721.18	0
HGLibA_00448	ACKR4	57.0486	0
HGLibA_00450	ACKR4	27.9861	0
HGLibB_00449	ACKR4	51.6666	0
HGLibB_00448	ACKR4	5.38194	0
HGLibB_00450	ACKR4	4.30555	0
HGLibA_00452	ACLY	48.4375	0
HGLibA_00453	ACLY	17.2222	0
HGLibA_00451	ACLY	37.6736	0
HGLibB_00451	ACLY	47.3611	0
HGLibB_00453	ACLY	145.312	0
HGLibB_00452	ACLY	19.375	0
HGLibA_00455	ACMSD	24.7569	0
HGLibA_00454	ACMSD	63.5069	0
HGLibA_00456	ACMSD	13.993	0
HGLibB_00456	ACMSD	49.5139	0
HGLibB_00455	ACMSD	13.993	0
HGLibB_00454	ACMSD	4.30555	0
HGLibA_00457	ACN9	134.549	0
HGLibA_00458	ACN9	26.9097	0
HGLibA_00459	ACN9	18.2986	0
HGLibB_00457	ACN9	0	0
HGLibB_00458	ACN9	0	0
HGLibB_00459	ACN9	0	0
HGLibA_00462	ACO1	24.7569	179.38
HGLibB_00462	ACO1	22.6042	0
HGLibB_00460	ACO1	2.15278	0
HGLibB_00461	ACO1	2.15278	0
HGLibA_00460	ACO1	0	0
HGLibA_00461	ACO1	0	0
HGLibA_00463	ACO2	5.38194	0
HGLibA_00464	ACO2	4.30555	0
HGLibB_00464	ACO2	32.2917	0
HGLibA_00465	ACO2	0	0
HGLibB_00463	ACO2	0	0
HGLibB_00465	ACO2	0	0
HGLibA_00467	ACOT1	2049.44	339.676
HGLibA_00466	ACOT1	34.4444	0
HGLibA_00468	ACOT1	64.5833	0
HGLibB_00466	ACOT1	5.38194	0
HGLibB_00468	ACOT1	48.4375	0
HGLibB_00467	ACOT1	31.2153	0
HGLibA_00470	ACOT11	17.2222	0
HGLibA_00471	ACOT11	15.0694	0
HGLibA_00469	ACOT11	9.6875	0
HGLibB_00470	ACOT11	181.91	0
HGLibB_00471	ACOT11	121.632	0
HGLibB_00469	ACOT11	0	0
HGLibA_00474	ACOT12	378.889	0
HGLibA_00472	ACOT12	15.0694	0
HGLibB_00474	ACOT12	18.2986	0
HGLibB_00472	ACOT12	45.2083	0
HGLibA_00473	ACOT12	0	0
HGLibB_00473	ACOT12	0	0
HGLibA_00476	ACOT13	45.2083	0
HGLibA_00477	ACOT13	7.53472	0
HGLibA_00475	ACOT13	1.07639	0
HGLibB_00477	ACOT13	1763.12	1.2722
HGLibB_00476	ACOT13	46.2847	0
HGLibB_00475	ACOT13	40.9028	0
HGLibA_00480	ACOT2	40.9028	0
HGLibA_00479	ACOT2	27.9861	0
HGLibB_00478	ACOT2	447.778	0
HGLibB_00480	ACOT2	24.7569	0
HGLibB_00479	ACOT2	29.0625	0
HGLibA_00478	ACOT2	0	0
HGLibA_00481	ACOT4	7.53472	0
HGLibB_00481	ACOT4	1217.4	1.2722
HGLibB_00483	ACOT4	105.486	0
HGLibB_00482	ACOT4	100.104	0
HGLibA_00482	ACOT4	0	0
HGLibA_00483	ACOT4	0	0
HGLibA_00484	ACOT6	3002.05	1.2722
HGLibA_00486	ACOT6	65.6597	0
HGLibA_00485	ACOT6	7.53472	0
HGLibB_00485	ACOT6	155	0
HGLibB_00484	ACOT6	0	0
HGLibB_00486	ACOT6	0	0
HGLibA_00487	ACOT7	46.2847	0
HGLibA_00488	ACOT7	1023.65	0
HGLibA_00489	ACOT7	9.6875	0
HGLibB_00487	ACOT7	149.618	0
HGLibB_00489	ACOT7	1.07639	0
HGLibB_00488	ACOT7	0	0
HGLibA_00492	ACOT8	153.924	0
HGLibA_00491	ACOT8	1.07639	0
HGLibA_00490	ACOT8	5.38194	0
HGLibB_00491	ACOT8	144.236	0
HGLibB_00490	ACOT8	217.43	0
HGLibB_00492	ACOT8	8.61111	0
HGLibA_00494	ACOT9	5.38194	0
HGLibA_00495	ACOT9	30.1389	0
HGLibA_00493	ACOT9	6.45833	0
HGLibB_00494	ACOT9	34.4444	0
HGLibB_00493	ACOT9	15.0694	0
HGLibB_00495	ACOT9	38.75	0
HGLibA_00496	ACOX1	20.4514	0
HGLibA_00497	ACOX1	22.6042	0
HGLibA_00498	ACOX1	7.53472	0
HGLibB_00497	ACOX1	9.6875	0
HGLibB_00496	ACOX1	7.53472	0
HGLibB_00498	ACOX1	0	0
HGLibA_00500	ACOX2	59.2014	0
HGLibA_00501	ACOX2	5.38194	0
HGLibB_00500	ACOX2	8.61111	0
HGLibB_00499	ACOX2	17.2222	0
HGLibB_00501	ACOX2	51.6666	0
HGLibA_00499	ACOX2	0	0
HGLibA_00502	ACOX3	11.8403	0
HGLibA_00503	ACOX3	30.1389	0
HGLibB_00503	ACOX3	108.715	0
HGLibB_00502	ACOX3	17.2222	0
HGLibB_00504	ACOX3	5.38194	0
HGLibA_00504	ACOX3	0	0
HGLibA_00507	ACOXL	9.6875	0
HGLibA_00506	ACOXL	58.125	0
HGLibA_00505	ACOXL	6.45833	0
HGLibB_00507	ACOXL	3752.29	0
HGLibB_00506	ACOXL	13.993	0
HGLibB_00505	ACOXL	0	0
HGLibA_00508	ACP1	24.7569	0
HGLibA_00509	ACP1	22.6042	0
HGLibA_00510	ACP1	8.61111	0
HGLibB_00510	ACP1	73.1944	0
HGLibB_00508	ACP1	15.0694	0
HGLibB_00509	ACP1	3.22917	0
HGLibA_00511	ACP2	64.5833	0
HGLibA_00512	ACP2	19.375	0
HGLibA_00513	ACP2	1.07639	0
HGLibB_00511	ACP2	229.271	0
HGLibB_00512	ACP2	57.0486	0
HGLibB_00513	ACP2	22.6042	0
HGLibA_00516	ACP5	10.7639	0
HGLibA_00514	ACP5	6.45833	0
HGLibB_00516	ACP5	249.722	0
HGLibB_00514	ACP5	13.993	0
HGLibA_00515	ACP5	0	0
HGLibB_00515	ACP5	0	0
HGLibA_00518	ACP6	353.055	0
HGLibA_00519	ACP6	386.423	0
HGLibA_00517	ACP6	5.38194	0
HGLibB_00518	ACP6	13206.2	3.81659
HGLibB_00517	ACP6	8.61111	0
HGLibB_00519	ACP6	22.6042	0
HGLibA_00521	ACPL2	10.7639	0
HGLibA_00522	ACPL2	5.38194	0
HGLibA_00520	ACPL2	4.30555	0
HGLibB_00521	ACPL2	17.2222	0
HGLibB_00520	ACPL2	0	0
HGLibB_00522	ACPL2	0	0
HGLibA_00523	ACPP	130.243	0
HGLibA_00525	ACPP	23.6805	0
HGLibA_00524	ACPP	63.5069	0
HGLibB_00524	ACPP	146.389	0
HGLibB_00523	ACPP	26.9097	0
HGLibB_00525	ACPP	38.75	0
HGLibA_00527	ACPT	152.847	0
HGLibA_00528	ACPT	139.93	0
HGLibA_00526	ACPT	26.9097	103.048
HGLibB_00528	ACPT	274.479	1.2722
HGLibB_00526	ACPT	6.45833	0
HGLibB_00527	ACPT	0	0
HGLibA_00530	ACR	25.8333	0
HGLibA_00531	ACR	3.22917	0
HGLibA_00529	ACR	12.9167	0
HGLibB_00529	ACR	6.45833	0
HGLibB_00531	ACR	3.22917	0
HGLibB_00530	ACR	0	0
HGLibA_00533	ACRBP	52.743	110.681
HGLibA_00534	ACRBP	11.8403	0
HGLibA_00532	ACRBP	13.993	0
HGLibB_00532	ACRBP	107.639	0
HGLibB_00533	ACRBP	88.2639	0
HGLibB_00534	ACRBP	39.8264	1.2722
HGLibA_00537	ACRC	164.687	1.2722
HGLibA_00535	ACRC	15.0694	0
HGLibB_00535	ACRC	4358.3	1.2722
HGLibB_00536	ACRC	99.0277	0
HGLibA_00536	ACRC	0	0
HGLibA_00540	ACRV1	92.5694	0
HGLibA_00538	ACRV1	12.9167	0
HGLibA_00539	ACRV1	1.07639	0
HGLibB_00537	ACRV1	439.166	0
HGLibB_00539	ACRV1	24.7569	0
HGLibB_00538	ACRV1	0	0
HGLibA_00542	ACSBG1	44.1319	0
HGLibA_00543	ACSBG1	134.549	0
HGLibA_00541	ACSBG1	3.22917	0
HGLibB_00540	ACSBG1	1508.02	0
HGLibB_00541	ACSBG1	26.9097	0
HGLibB_00542	ACSBG1	0	0
HGLibA_00546	ACSBG2	13.993	0
HGLibA_00545	ACSBG2	71.0416	8.90537
HGLibA_00544	ACSBG2	8.61111	0
HGLibB_00545	ACSBG2	18.2986	0
HGLibB_00543	ACSBG2	10.7639	0
HGLibB_00544	ACSBG2	0	0
HGLibA_00547	ACSF2	35.5208	0
HGLibA_00549	ACSF2	3.22917	0
HGLibA_00548	ACSF2	7.53472	0
HGLibB_00548	ACSF2	52.743	0
HGLibB_00546	ACSF2	12.9167	0
HGLibB_00547	ACSF2	18.2986	0
HGLibA_00550	ACSF3	31.2153	0
HGLibA_00551	ACSF3	7.53472	67.4263
HGLibB_00550	ACSF3	626.458	1.2722
HGLibB_00551	ACSF3	2.15278	0
HGLibA_00552	ACSF3	0	0
HGLibB_00549	ACSF3	0	0
HGLibA_00554	ACSL1	384.271	0
HGLibA_00553	ACSL1	1885.83	2.54439
HGLibA_00555	ACSL1	23.6805	0
HGLibB_00554	ACSL1	199.132	0
HGLibB_00552	ACSL1	15.0694	0
HGLibB_00553	ACSL1	5.38194	0
HGLibA_00558	ACSL3	64.5833	0
HGLibA_00557	ACSL3	21.5278	0
HGLibA_00556	ACSL3	26.9097	0
HGLibB_00555	ACSL3	48.4375	0
HGLibB_00557	ACSL3	79.6527	0
HGLibB_00556	ACSL3	17.2222	0
HGLibA_00560	ACSL4	6710.21	48.3434
HGLibA_00561	ACSL4	124.861	0
HGLibA_00559	ACSL4	34.4444	0
HGLibB_00560	ACSL4	33.368	0
HGLibB_00558	ACSL4	3.22917	0
HGLibB_00559	ACSL4	0	0
HGLibA_00564	ACSL5	44.1319	0
HGLibA_00563	ACSL5	15.0694	0
HGLibA_00562	ACSL5	6.45833	0
HGLibB_00561	ACSL5	24.7569	0
HGLibB_00563	ACSL5	111.944	0
HGLibB_00562	ACSL5	0	0
HGLibA_00566	ACSL6	9.6875	0
HGLibA_00567	ACSL6	10.7639	0
HGLibA_00565	ACSL6	16.1458	0
HGLibB_00565	ACSL6	530.659	0
HGLibB_00564	ACSL6	0	0
HGLibB_00566	ACSL6	0	0
HGLibA_00569	ACSM1	23.6805	0
HGLibB_00567	ACSM1	139.93	0
HGLibA_00568	ACSM1	21.5278	3.81659
HGLibA_00570	ACSM1	3.22917	0
HGLibB_00569	ACSM1	34.4444	0
HGLibB_00568	ACSM1	0	0
HGLibA_00571	ACSM2A	45.2083	0
HGLibA_00573	ACSM2A	6.45833	0
HGLibB_00571	ACSM2A	77.5	1.2722
HGLibB_00572	ACSM2A	4.30555	0
HGLibA_00572	ACSM2A	0	0
HGLibB_00570	ACSM2A	0	0
HGLibA_00576	ACSM2B	20.4514	0
HGLibA_00575	ACSM2B	89.3402	0
HGLibB_00573	ACSM2B	113.021	0
HGLibB_00575	ACSM2B	29.0625	0
HGLibB_00574	ACSM2B	1.07639	143.758
HGLibA_00574	ACSM2B	0	0
HGLibA_00577	ACSM3	12.9167	0
HGLibA_00578	ACSM3	49.5139	0
HGLibA_00579	ACSM3	6.45833	0
HGLibB_00578	ACSM3	82.8819	0
HGLibB_00576	ACSM3	6884.58	0
HGLibB_00577	ACSM3	0	0
HGLibA_00582	ACSM4	67.8125	0
HGLibA_00581	ACSM4	21.5278	5.08878
HGLibB_00580	ACSM4	26.9097	0
HGLibB_00579	ACSM4	35.5208	0
HGLibB_00581	ACSM4	4.30555	0
HGLibA_00580	ACSM4	0	0
HGLibA_00584	ACSM5	27.9861	0
HGLibA_00583	ACSM5	6.45833	0
HGLibA_00585	ACSM5	4.30555	0
HGLibB_00583	ACSM5	17.2222	0
HGLibB_00582	ACSM5	0	0
HGLibB_00584	ACSM5	0	0
HGLibA_00586	ACSS1	95.7986	2.54439
HGLibA_00587	ACSS1	12.9167	0
HGLibA_00588	ACSS1	6.45833	0
HGLibB_00585	ACSS1	191.597	0
HGLibB_00587	ACSS1	119.479	0
HGLibB_00586	ACSS1	0	0
HGLibA_00589	ACSS2	147.465	0
HGLibA_00590	ACSS2	9.6875	0
HGLibA_00591	ACSS2	6.45833	0
HGLibB_00589	ACSS2	17.2222	0
HGLibB_00590	ACSS2	29.0625	0
HGLibB_00588	ACSS2	8.61111	0
HGLibA_00592	ACSS3	17.2222	0
HGLibA_00594	ACSS3	7.53472	0
HGLibB_00593	ACSS3	114.097	0
HGLibB_00592	ACSS3	11.8403	0
HGLibB_00591	ACSS3	36.5972	0
HGLibA_00593	ACSS3	0	0
HGLibA_00595	ACTA1	43.0555	0
HGLibA_00596	ACTA1	18.2986	2.54439
HGLibA_00597	ACTA1	26.9097	0
HGLibB_00595	ACTA1	55.9722	0
HGLibB_00596	ACTA1	10.7639	0
HGLibB_00594	ACTA1	0	0
HGLibA_00598	ACTA2	50.5903	0
HGLibA_00599	ACTA2	273.403	0
HGLibB_00597	ACTA2	60.2778	1.2722
HGLibB_00598	ACTA2	5.38194	0
HGLibB_00599	ACTA2	8.61111	0
HGLibA_00600	ACTA2	0	0
HGLibA_00602	ACTB	305.694	2.54439
HGLibA_00603	ACTB	22.6042	0
HGLibB_00600	ACTB	10.7639	0
HGLibB_00602	ACTB	8.61111	0
HGLibB_00601	ACTB	69.9652	0
HGLibA_00601	ACTB	0	0
HGLibA_00604	ACTBL2	11.8403	0
HGLibA_00606	ACTBL2	104.41	0
HGLibA_00605	ACTBL2	45.2083	0
HGLibB_00603	ACTBL2	55.9722	0
HGLibB_00604	ACTBL2	19.375	0
HGLibB_00605	ACTBL2	12.9167	0
HGLibA_00607	ACTC1	12.9167	0
HGLibB_00608	ACTC1	79.6527	0
HGLibB_00606	ACTC1	47.3611	0
HGLibA_00608	ACTC1	0	0
HGLibA_00609	ACTC1	0	0
HGLibB_00607	ACTC1	0	0
HGLibA_00611	ACTG1	1884.76	1.2722
HGLibA_00610	ACTG1	7.53472	0
HGLibB_00611	ACTG1	3.22917	0
HGLibB_00610	ACTG1	10.7639	0
HGLibA_00612	ACTG1	0	0
HGLibB_00609	ACTG1	0	0
HGLibA_00613	ACTG2	310	2602.91
HGLibA_00615	ACTG2	35.5208	0
HGLibB_00613	ACTG2	76.4236	0
HGLibB_00614	ACTG2	6.45833	0
HGLibA_00614	ACTG2	0	0
HGLibB_00612	ACTG2	0	0
HGLibA_00618	ACTL10	389.653	0
HGLibA_00616	ACTL10	8.61111	0
HGLibA_00617	ACTL10	4.30555	0
HGLibB_00615	ACTL10	69.9652	0
HGLibB_00617	ACTL10	27.9861	0
HGLibB_00616	ACTL10	43.0555	0
HGLibA_00621	ACTL6A	21.5278	22.8995
HGLibA_00619	ACTL6A	9.6875	0
HGLibB_00620	ACTL6A	8153.64	408.375
HGLibA_00620	ACTL6A	1.07639	0
HGLibB_00619	ACTL6A	37.6736	0
HGLibB_00618	ACTL6A	0	0
HGLibA_00623	ACTL6B	43.0555	0
HGLibA_00624	ACTL6B	25.8333	0
HGLibA_00622	ACTL6B	11.8403	0
HGLibB_00622	ACTL6B	33.368	0
HGLibB_00621	ACTL6B	51.6666	0
HGLibB_00623	ACTL6B	18.2986	0
HGLibA_00627	ACTL7A	8.61111	0
HGLibA_00625	ACTL7A	330.451	0
HGLibA_00626	ACTL7A	15.0694	0
HGLibB_00625	ACTL7A	44.1319	0
HGLibB_00626	ACTL7A	1009.65	0
HGLibB_00624	ACTL7A	15.0694	0
HGLibA_00628	ACTL7B	20.4514	0
HGLibA_00629	ACTL7B	12.9167	0
HGLibA_00630	ACTL7B	45.2083	0
HGLibB_00628	ACTL7B	48.4375	0
HGLibB_00629	ACTL7B	152.847	0
HGLibB_00627	ACTL7B	2.15278	0
HGLibA_00631	ACTL8	13.993	6.36098
HGLibA_00632	ACTL8	18.2986	0
HGLibA_00633	ACTL8	2.15278	0
HGLibB_00631	ACTL8	443.472	0
HGLibB_00632	ACTL8	10.7639	0
HGLibB_00630	ACTL8	0	0
HGLibA_00634	ACTL9	8.61111	0
HGLibB_00635	ACTL9	100.104	1.2722
HGLibB_00634	ACTL9	134.549	0
HGLibB_00633	ACTL9	29.0625	0
HGLibA_00635	ACTL9	0	0
HGLibA_00636	ACTL9	0	0
HGLibA_00638	ACTN1	32.2917	0
HGLibA_00637	ACTN1	74.2708	0
HGLibA_00639	ACTN1	73.1944	0
HGLibB_00638	ACTN1	1527.4	0
HGLibB_00637	ACTN1	6.45833	0
HGLibB_00636	ACTN1	0	0
HGLibA_00642	ACTN2	25.8333	0
HGLibA_00641	ACTN2	7.53472	0
HGLibA_00640	ACTN2	3.22917	0
HGLibB_00641	ACTN2	23.6805	0
HGLibB_00639	ACTN2	37.6736	0
HGLibB_00640	ACTN2	0	0
HGLibA_00643	ACTN4	32.2917	0
HGLibA_00644	ACTN4	3.22917	0
HGLibA_00645	ACTN4	1.07639	0
HGLibB_00643	ACTN4	547.882	1.2722
HGLibB_00644	ACTN4	34.4444	0
HGLibB_00642	ACTN4	0	0
HGLibA_00647	ACTR10	79.6527	0
HGLibA_00648	ACTR10	2.15278	0
HGLibB_00645	ACTR10	4.30555	0
HGLibA_00646	ACTR10	0	0
HGLibB_00646	ACTR10	0	0
HGLibB_00647	ACTR10	0	0
HGLibA_00649	ACTR1A	90.4166	0
HGLibA_00651	ACTR1A	4.30555	0
HGLibB_00649	ACTR1A	22.6042	0
HGLibA_00650	ACTR1A	0	0
HGLibB_00648	ACTR1A	0	0
HGLibB_00650	ACTR1A	0	0
HGLibA_00653	ACTR1B	6.45833	0
HGLibA_00652	ACTR1B	9.6875	0
HGLibB_00652	ACTR1B	11.8403	0
HGLibB_00653	ACTR1B	4.30555	0
HGLibA_00654	ACTR1B	0	0
HGLibB_00651	ACTR1B	0	0
HGLibA_00656	ACTR2	18.2986	0
HGLibA_00655	ACTR2	12.9167	0
HGLibB_00656	ACTR2	8.61111	0
HGLibB_00654	ACTR2	27.9861	0
HGLibB_00655	ACTR2	12.9167	0
HGLibA_00657	ACTR2	0	0
HGLibA_00659	ACTR3	30.1389	0
HGLibB_00657	ACTR3	29.0625	0
HGLibB_00658	ACTR3	8.61111	0
HGLibA_00658	ACTR3	0	0
HGLibA_00660	ACTR3	0	0
HGLibB_00659	ACTR3	0	0
HGLibA_00663	ACTR3B	135.625	0
HGLibA_00661	ACTR3B	5.38194	0
HGLibA_00662	ACTR3B	8.61111	0
HGLibB_00660	ACTR3B	59.2014	0
HGLibB_00661	ACTR3B	12.9167	0
HGLibA_00666	ACTR3C	25.8333	0
HGLibA_00664	ACTR3C	15.0694	0
HGLibA_00665	ACTR3C	5.38194	0
HGLibB_00665	ACTR3C	2.15278	0
HGLibB_00664	ACTR3C	38.75	0
HGLibB_00663	ACTR3C	2.15278	0
HGLibA_00669	ACTR5	19.375	0
HGLibA_00668	ACTR5	2.15278	0
HGLibB_00668	ACTR5	141.007	0
HGLibB_00666	ACTR5	4.30555	0
HGLibB_00667	ACTR5	4.30555	0
HGLibA_00667	ACTR5	0	0
HGLibA_00672	ACTR6	18.2986	0
HGLibB_00669	ACTR6	45.2083	0
HGLibB_00671	ACTR6	33.368	0
HGLibA_00670	ACTR6	0	0
HGLibA_00671	ACTR6	0	0
HGLibB_00670	ACTR6	0	0
HGLibA_00673	ACTR8	24.7569	277.339
HGLibA_00674	ACTR8	3.22917	0
HGLibA_00675	ACTR8	3.22917	0
HGLibB_00673	ACTR8	24.7569	0
HGLibB_00672	ACTR8	0	0
HGLibB_00674	ACTR8	0	0
HGLibA_00676	ACTRT1	45.2083	0
HGLibA_00678	ACTRT1	64.5833	0
HGLibA_00677	ACTRT1	27.9861	0
HGLibB_00675	ACTRT1	48.4375	0
HGLibB_00676	ACTRT1	66.7361	0
HGLibB_00677	ACTRT1	58.125	0
HGLibA_00681	ACTRT2	11.8403	0
HGLibA_00680	ACTRT2	18.2986	0
HGLibB_00678	ACTRT2	21.5278	0
HGLibB_00680	ACTRT2	1.07639	0
HGLibA_00679	ACTRT2	0	0
HGLibB_00679	ACTRT2	0	0
HGLibA_00683	ACTRT3	10.7639	0
HGLibA_00682	ACTRT3	16.1458	0
HGLibB_00683	ACTRT3	8.61111	0
HGLibB_00681	ACTRT3	7.53472	0
HGLibB_00682	ACTRT3	2.15278	0
HGLibA_00684	ACTRT3	0	0
HGLibA_00685	ACVR1	237.882	0
HGLibA_00686	ACVR1	9.6875	0
HGLibA_00687	ACVR1	13.993	0
HGLibB_00685	ACVR1	1945.03	0
HGLibB_00686	ACVR1	25.8333	0
HGLibB_00684	ACVR1	5.38194	0
HGLibA_00690	ACVR1B	11.8403	0
HGLibA_00688	ACVR1B	18.2986	0
HGLibA_00689	ACVR1B	1.07639	0
HGLibB_00689	ACVR1B	49.5139	0
HGLibB_00688	ACVR1B	23.6805	0
HGLibB_00687	ACVR1B	4.30555	0
HGLibA_00691	ACVR1C	16.1458	0
HGLibA_00692	ACVR1C	53.8194	0
HGLibA_00693	ACVR1C	26.9097	0
HGLibB_00691	ACVR1C	893.402	0
HGLibB_00690	ACVR1C	920.312	0
HGLibB_00692	ACVR1C	15.0694	0
HGLibA_00696	ACVR2A	59.2014	0
HGLibA_00694	ACVR2A	40.9028	0
HGLibA_00695	ACVR2A	2.15278	0
HGLibB_00693	ACVR2A	77.5	0
HGLibB_00695	ACVR2A	49.5139	1.2722
HGLibB_00694	ACVR2A	37.6736	0
HGLibA_00699	ACVR2B	34.4444	0
HGLibB_00696	ACVR2B	30.1389	0
HGLibB_00697	ACVR2B	7.53472	0
HGLibB_00698	ACVR2B	1.07639	0
HGLibA_00697	ACVR2B	0	0
HGLibA_00698	ACVR2B	0	0
HGLibA_00701	ACVRL1	119.479	0
HGLibA_00700	ACVRL1	123.785	0
HGLibA_00702	ACVRL1	3.22917	0
HGLibB_00701	ACVRL1	846.041	1.2722
HGLibB_00700	ACVRL1	151.771	0
HGLibB_00699	ACVRL1	69.9652	0
HGLibA_00703	ACY1	4.30555	0
HGLibA_00704	ACY1	5.38194	0
HGLibB_00704	ACY1	97.9513	0
HGLibB_00703	ACY1	4.30555	0
HGLibA_00705	ACY1	0	0
HGLibB_00702	ACY1	0	0
HGLibA_00708	ACY3	21.5278	0
HGLibA_00707	ACY3	3.22917	0
HGLibB_00706	ACY3	184.062	0
HGLibB_00707	ACY3	26.9097	0
HGLibB_00705	ACY3	9.6875	0
HGLibA_00706	ACY3	0	0
HGLibA_00709	ACYP1	52.743	0
HGLibA_00710	ACYP1	45.2083	0
HGLibA_00711	ACYP1	92.5694	0
HGLibB_00709	ACYP1	29.0625	0
HGLibB_00708	ACYP1	0	0
HGLibA_00712	ACYP2	12.9167	8.90537
HGLibA_00713	ACYP2	5.38194	0
HGLibB_00712	ACYP2	97.9513	0
HGLibB_00710	ACYP2	7.53472	0
HGLibA_00714	ACYP2	0	0
HGLibB_00711	ACYP2	0	0
HGLibA_00716	ADA	4476.7	2.54439
HGLibA_00715	ADA	5.38194	0
HGLibA_00717	ADA	4.30555	0
HGLibB_00713	ADA	20.4514	0
HGLibB_00714	ADA	20.4514	0
HGLibB_00715	ADA	10.7639	0
HGLibA_00720	ADAD1	92.5694	0
HGLibA_00718	ADAD1	36.5972	20.3551
HGLibB_00718	ADAD1	23.6805	0
HGLibB_00716	ADAD1	461.771	0
HGLibB_00717	ADAD1	24.7569	0
HGLibA_00719	ADAD1	0	0
HGLibA_00723	ADAD2	16.1458	0
HGLibA_00722	ADAD2	7.53472	0
HGLibA_00721	ADAD2	1.07639	0
HGLibB_00721	ADAD2	2563.96	0
HGLibB_00719	ADAD2	19.375	0
HGLibB_00720	ADAD2	0	0
HGLibA_00725	ADAL	117.326	0
HGLibA_00724	ADAL	5.38194	0
HGLibA_00726	ADAL	0	0
HGLibB_00722	ADAL	0	0
HGLibB_00723	ADAL	0	0
HGLibB_00724	ADAL	0	0
HGLibA_00729	ADAM10	6.45833	0
HGLibB_00727	ADAM10	24.7569	0
HGLibB_00725	ADAM10	41.9791	0
HGLibB_00726	ADAM10	89.3402	0
HGLibA_00727	ADAM10	0	0
HGLibA_00728	ADAM10	0	0
HGLibA_00730	ADAM11	9.6875	0
HGLibA_00732	ADAM11	46.2847	0
HGLibA_00731	ADAM11	6.45833	0
HGLibB_00728	ADAM11	81.8055	0
HGLibB_00729	ADAM11	86.1111	0
HGLibB_00730	ADAM11	0	0
HGLibA_00735	ADAM12	78.5764	161.569
HGLibA_00733	ADAM12	145.312	0
HGLibA_00734	ADAM12	19.375	0
HGLibB_00732	ADAM12	99.0277	0
HGLibB_00733	ADAM12	33.368	0
HGLibB_00731	ADAM12	3.22917	0
HGLibA_00737	ADAM15	13.993	0
HGLibA_00736	ADAM15	20.4514	0
HGLibA_00738	ADAM15	2.15278	0
HGLibB_00736	ADAM15	49.5139	0
HGLibB_00734	ADAM15	142.083	0
HGLibB_00735	ADAM15	3.22917	0
HGLibA_00739	ADAM17	46.2847	0
HGLibA_00741	ADAM17	81.8055	1.2722
HGLibB_00737	ADAM17	395.035	0
HGLibB_00738	ADAM17	37.6736	0
HGLibB_00739	ADAM17	13.993	0
HGLibA_00740	ADAM17	0	0
HGLibA_00742	ADAM18	37.6736	0
HGLibA_00743	ADAM18	66.7361	16.5385
HGLibB_00742	ADAM18	97.9513	0
HGLibB_00740	ADAM18	20.4514	0
HGLibB_00741	ADAM18	6.45833	0
HGLibA_00744	ADAM18	0	0
HGLibA_00746	ADAM19	202.361	0
HGLibA_00745	ADAM19	13.993	0
HGLibB_00744	ADAM19	272.326	0
HGLibB_00743	ADAM19	25.8333	0
HGLibB_00745	ADAM19	1.07639	0
HGLibA_00747	ADAM19	0	0
HGLibA_00750	ADAM2	5.38194	0
HGLibA_00749	ADAM2	9.6875	0
HGLibB_00747	ADAM2	117.326	0
HGLibB_00746	ADAM2	13.993	0
HGLibA_00748	ADAM2	0	0
HGLibB_00748	ADAM2	0	0
HGLibA_00753	ADAM20	90.4166	11.4498
HGLibA_00751	ADAM20	60.2778	0
HGLibA_00752	ADAM20	9.6875	0
HGLibB_00750	ADAM20	18.2986	0
HGLibB_00751	ADAM20	18.2986	0
HGLibB_00749	ADAM20	0	0
HGLibA_00755	ADAM21	40.9028	0
HGLibA_00754	ADAM21	3.22917	0
HGLibB_00752	ADAM21	15.0694	0
HGLibB_00753	ADAM21	5.38194	0
HGLibA_00756	ADAM21	0	0
HGLibB_00754	ADAM21	0	0
HGLibA_00758	ADAM22	54.8958	0
HGLibA_00759	ADAM22	29.0625	0
HGLibA_00757	ADAM22	16.1458	0
HGLibB_00757	ADAM22	206.667	0
HGLibB_00755	ADAM22	193.75	0
HGLibB_00756	ADAM22	4.30555	0
HGLibA_00762	ADAM23	43.0555	0
HGLibA_00760	ADAM23	11.8403	0
HGLibB_00759	ADAM23	141.007	0
HGLibB_00760	ADAM23	22.6042	0
HGLibA_00761	ADAM23	0	0
HGLibB_00758	ADAM23	0	0
HGLibA_00764	ADAM28	7.53472	0
HGLibA_00765	ADAM28	11.8403	0
HGLibA_00763	ADAM28	6.45833	0
HGLibB_00761	ADAM28	3.22917	0
HGLibB_00762	ADAM28	5.38194	0
HGLibB_00763	ADAM28	7.53472	0
HGLibA_00767	ADAM29	914.93	0
HGLibA_00768	ADAM29	1.07639	0
HGLibA_00766	ADAM29	34.4444	0
HGLibB_00766	ADAM29	33.368	0
HGLibB_00764	ADAM29	27.9861	0
HGLibB_00765	ADAM29	6.45833	0
HGLibA_00771	ADAM30	7152.6	7.63317
HGLibA_00769	ADAM30	24.7569	0
HGLibB_00768	ADAM30	2582.26	3.81659
HGLibB_00769	ADAM30	101.181	0
HGLibB_00767	ADAM30	1.07639	0
HGLibA_00770	ADAM30	0	0
HGLibA_00773	ADAM32	43.0555	0
HGLibA_00772	ADAM32	18.2986	0
HGLibA_00774	ADAM32	31.2153	0
HGLibB_00770	ADAM32	130.243	1.2722
HGLibB_00771	ADAM32	43.0555	0
HGLibB_00772	ADAM32	8.61111	0
HGLibA_00776	ADAM33	43.0555	0
HGLibA_00775	ADAM33	75.3472	0
HGLibA_00777	ADAM33	3.22917	0
HGLibB_00774	ADAM33	138.854	0
HGLibB_00773	ADAM33	24.7569	0
HGLibB_00775	ADAM33	10.7639	0
HGLibA_00779	ADAM7	107.639	0
HGLibA_00778	ADAM7	67.8125	1.2722
HGLibA_00780	ADAM7	17.2222	0
HGLibB_00776	ADAM7	29.0625	0
HGLibB_00777	ADAM7	0	0
HGLibB_00778	ADAM7	0	0
HGLibA_00783	ADAM8	382.118	0
HGLibA_00782	ADAM8	5.38194	0
HGLibB_00779	ADAM8	103.333	0
HGLibB_00780	ADAM8	23.6805	0
HGLibB_00781	ADAM8	31.2153	0
HGLibA_00781	ADAM8	0	0
HGLibA_00785	ADAM9	10.7639	0
HGLibB_00783	ADAM9	12.9167	0
HGLibB_00782	ADAM9	13.993	0
HGLibB_00784	ADAM9	1.07639	0
HGLibA_00784	ADAM9	0	0
HGLibA_00786	ADAM9	0	0
HGLibA_00789	ADAMDEC1	27.9861	0
HGLibA_00787	ADAMDEC1	10.7639	0
HGLibA_00788	ADAMDEC1	7.53472	0
HGLibB_00785	ADAMDEC1	105.486	0
HGLibB_00787	ADAMDEC1	13.993	0
HGLibB_00786	ADAMDEC1	0	0
HGLibA_00790	ADAMTS1	75.3472	0
HGLibA_00791	ADAMTS1	11.8403	0
HGLibA_00792	ADAMTS1	25.8333	0
HGLibB_00790	ADAMTS1	396.111	0
HGLibB_00788	ADAMTS1	109.792	0
HGLibB_00789	ADAMTS1	193.75	0
HGLibA_00795	ADAMTS10	322.917	0
HGLibA_00794	ADAMTS10	11.8403	0
HGLibA_00793	ADAMTS10	7.53472	0
HGLibB_00791	ADAMTS10	623.229	0
HGLibB_00792	ADAMTS10	6.45833	0
HGLibB_00793	ADAMTS10	0	0
HGLibA_00797	ADAMTS12	251.875	0
HGLibA_00798	ADAMTS12	161.458	0
HGLibB_00795	ADAMTS12	94.7222	0
HGLibA_00796	ADAMTS12	0	0
HGLibB_00794	ADAMTS12	0	0
HGLibB_00796	ADAMTS12	0	0
HGLibA_00799	ADAMTS13	23.6805	227.723
HGLibA_00800	ADAMTS13	189.444	0
HGLibA_00801	ADAMTS13	27.9861	94.1424
HGLibB_00797	ADAMTS13	292.778	1.2722
HGLibB_00798	ADAMTS13	25.8333	0
HGLibB_00799	ADAMTS13	0	0
HGLibA_00802	ADAMTS14	11.8403	0
HGLibA_00804	ADAMTS14	16.1458	0
HGLibB_00800	ADAMTS14	194.826	0
HGLibB_00801	ADAMTS14	15.0694	0
HGLibB_00802	ADAMTS14	85.0347	0
HGLibA_00803	ADAMTS14	0	0
HGLibA_00806	ADAMTS15	261.562	0
HGLibA_00805	ADAMTS15	5.38194	0
HGLibA_00807	ADAMTS15	2.15278	0
HGLibB_00803	ADAMTS15	21.5278	0
HGLibB_00805	ADAMTS15	5.38194	0
HGLibB_00804	ADAMTS15	11.8403	0
HGLibA_00810	ADAMTS16	60.2778	0
HGLibA_00808	ADAMTS16	75.3472	0
HGLibA_00809	ADAMTS16	82.8819	0
HGLibB_00806	ADAMTS16	6939.48	6.36098
HGLibB_00807	ADAMTS16	153.924	0
HGLibB_00808	ADAMTS16	24.7569	0
HGLibA_00813	ADAMTS17	85.0347	0
HGLibA_00812	ADAMTS17	17.2222	0
HGLibA_00811	ADAMTS17	5.38194	0
HGLibB_00811	ADAMTS17	27.9861	0
HGLibB_00809	ADAMTS17	10.7639	0
HGLibB_00810	ADAMTS17	6.45833	0
HGLibA_00815	ADAMTS18	273.403	2.54439
HGLibA_00814	ADAMTS18	1.07639	0
HGLibA_00816	ADAMTS18	1.07639	0
HGLibB_00812	ADAMTS18	0	0
HGLibB_00813	ADAMTS18	0	0
HGLibB_00814	ADAMTS18	0	0
HGLibA_00817	ADAMTS19	21.5278	0
HGLibA_00819	ADAMTS19	16.1458	0
HGLibA_00818	ADAMTS19	90.4166	0
HGLibB_00817	ADAMTS19	113.021	0
HGLibB_00815	ADAMTS19	128.09	0
HGLibB_00816	ADAMTS19	173.299	0
HGLibA_00820	ADAMTS2	50.5903	0
HGLibA_00821	ADAMTS2	1.07639	0
HGLibA_00822	ADAMTS2	1.07639	0
HGLibB_00819	ADAMTS2	5.38194	0
HGLibB_00820	ADAMTS2	6.45833	0
HGLibB_00818	ADAMTS2	4.30555	0
HGLibA_00825	ADAMTS20	157.153	1.2722
HGLibA_00823	ADAMTS20	182.986	0
HGLibA_00824	ADAMTS20	1.07639	0
HGLibB_00822	ADAMTS20	287.396	0
HGLibB_00823	ADAMTS20	74.2708	0
HGLibB_00821	ADAMTS20	30.1389	0
HGLibA_00826	ADAMTS3	26.9097	0
HGLibA_00828	ADAMTS3	12.9167	0
HGLibA_00827	ADAMTS3	1.07639	0
HGLibB_00825	ADAMTS3	46.2847	0
HGLibB_00824	ADAMTS3	3.22917	0
HGLibB_00826	ADAMTS3	0	0
HGLibA_00830	ADAMTS4	66.7361	0
HGLibA_00831	ADAMTS4	2.15278	0
HGLibA_00829	ADAMTS4	36.5972	0
HGLibB_00827	ADAMTS4	33.368	0
HGLibB_00828	ADAMTS4	7.53472	0
HGLibB_00829	ADAMTS4	0	0
HGLibA_00834	ADAMTS5	33.368	0
HGLibA_00833	ADAMTS5	20.4514	0
HGLibB_00831	ADAMTS5	57.0486	0
HGLibB_00830	ADAMTS5	39.8264	0
HGLibA_00832	ADAMTS5	0	0
HGLibB_00832	ADAMTS5	0	0
HGLibA_00837	ADAMTS6	44.1319	0
HGLibB_00833	ADAMTS6	13.993	0
HGLibB_00835	ADAMTS6	16.1458	0
HGLibB_00834	ADAMTS6	7.53472	0
HGLibA_00835	ADAMTS6	0	0
HGLibA_00836	ADAMTS6	0	0
HGLibA_00839	ADAMTS7	9.6875	0
HGLibA_00840	ADAMTS7	5.38194	0
HGLibB_00837	ADAMTS7	12.9167	0
HGLibA_00838	ADAMTS7	0	0
HGLibB_00836	ADAMTS7	0	0
HGLibB_00838	ADAMTS7	0	0
HGLibA_00842	ADAMTS8	162.535	0
HGLibA_00843	ADAMTS8	11.8403	0
HGLibB_00839	ADAMTS8	32.2917	0
HGLibB_00841	ADAMTS8	6.45833	0
HGLibB_00840	ADAMTS8	7.53472	0
HGLibA_00841	ADAMTS8	0	0
HGLibA_00845	ADAMTS9	21.5278	0
HGLibA_00846	ADAMTS9	52.743	0
HGLibA_00844	ADAMTS9	4.30555	0
HGLibB_00842	ADAMTS9	35.5208	0
HGLibB_00844	ADAMTS9	40.9028	0
HGLibB_00843	ADAMTS9	7.53472	0
HGLibA_00848	ADAMTSL1	149.618	0
HGLibA_00847	ADAMTSL1	83.9583	0
HGLibA_00849	ADAMTSL1	13.993	0
HGLibB_00845	ADAMTSL1	104.41	0
HGLibB_00846	ADAMTSL1	245.417	0
HGLibB_00847	ADAMTSL1	21.5278	0
HGLibA_00851	ADAMTSL2	102.257	0
HGLibA_00852	ADAMTSL2	12.9167	0
HGLibA_00850	ADAMTSL2	29.0625	0
HGLibB_00849	ADAMTSL2	64.5833	0
HGLibB_00848	ADAMTSL2	18.2986	0
HGLibB_00850	ADAMTSL2	16.1458	0
HGLibA_00855	ADAMTSL3	15.0694	0
HGLibB_00852	ADAMTSL3	247.569	0
HGLibB_00853	ADAMTSL3	25.8333	0
HGLibB_00851	ADAMTSL3	55.9722	0
HGLibA_00853	ADAMTSL3	0	0
HGLibA_00854	ADAMTSL3	0	0
HGLibA_00858	ADAMTSL4	95.7986	0
HGLibA_00856	ADAMTSL4	13.993	0
HGLibB_00854	ADAMTSL4	18.2986	0
HGLibB_00855	ADAMTSL4	3.22917	0
HGLibB_00856	ADAMTSL4	1.07639	0
HGLibA_00857	ADAMTSL4	0	0
HGLibA_00861	ADAMTSL5	16.1458	0
HGLibA_00860	ADAMTSL5	4.30555	0
HGLibA_00859	ADAMTSL5	11.8403	0
HGLibB_00859	ADAMTSL5	77.5	0
HGLibB_00857	ADAMTSL5	454.236	0
HGLibB_00858	ADAMTSL5	24.7569	0
HGLibA_00863	ADAP1	73.1944	8.90537
HGLibB_00860	ADAP1	40718.7	7.63317
HGLibA_00864	ADAP1	5.38194	0
HGLibB_00862	ADAP1	48.4375	0
HGLibB_00861	ADAP1	47.3611	0
HGLibA_00862	ADAP1	0	0
HGLibA_00866	ADAP2	21.5278	0
HGLibA_00867	ADAP2	9.6875	0
HGLibB_00863	ADAP2	41.9791	0
HGLibB_00864	ADAP2	44.1319	0
HGLibB_00865	ADAP2	26.9097	0
HGLibA_00865	ADAP2	0	0
HGLibA_00868	ADAR	30.1389	0
HGLibA_00870	ADAR	15.0694	0
HGLibA_00869	ADAR	7.53472	0
HGLibB_00866	ADAR	236.805	0
HGLibB_00868	ADAR	58.125	0
HGLibB_00867	ADAR	5.38194	0
HGLibA_00871	ADARB1	11.8403	0
HGLibA_00872	ADARB1	9.6875	0
HGLibA_00873	ADARB1	6.45833	0
HGLibB_00869	ADARB1	41.9791	0
HGLibB_00870	ADARB1	73.1944	0
HGLibB_00871	ADARB1	7.53472	0
HGLibA_00874	ADARB2	11.8403	0
HGLibA_00876	ADARB2	48.4375	0
HGLibA_00875	ADARB2	15.0694	0
HGLibB_00873	ADARB2	16.1458	0
HGLibB_00874	ADARB2	12.9167	0
HGLibB_00872	ADARB2	412.257	1.2722
HGLibA_00877	ADAT1	33.368	0
HGLibA_00878	ADAT1	19.375	0
HGLibB_00877	ADAT1	725.486	0
HGLibB_00875	ADAT1	72.118	0
HGLibB_00876	ADAT1	8.61111	0
HGLibA_00879	ADAT1	0	0
HGLibA_00882	ADAT2	11.8403	0
HGLibA_00881	ADAT2	15.0694	0
HGLibA_00880	ADAT2	9.6875	0
HGLibB_00879	ADAT2	0	0
HGLibB_00878	ADAT2	0	0
HGLibB_00880	ADAT2	0	0
HGLibA_00885	ADAT3	4.30555	0
HGLibA_00883	ADAT3	121.632	138925
HGLibA_00884	ADAT3	13.993	0
HGLibB_00881	ADAT3	139.93	0
HGLibB_00882	ADAT3	15.0694	0
HGLibB_00883	ADAT3	0	0
HGLibA_00887	ADC	196.979	0
HGLibA_00886	ADC	4.30555	0
HGLibB_00885	ADC	81.8055	0
HGLibB_00886	ADC	17.2222	0
HGLibB_00884	ADC	30.1389	0
HGLibA_00888	ADC	0	0
HGLibA_00889	ADCK1	127.014	1.2722
HGLibA_00891	ADCK1	39.8264	0
HGLibA_00890	ADCK1	9.6875	0
HGLibB_00888	ADCK1	16.1458	0
HGLibB_00889	ADCK1	31.2153	0
HGLibB_00887	ADCK1	5.38194	0
HGLibA_00894	ADCK2	79.6527	101.776
HGLibA_00892	ADCK2	19.375	97.959
HGLibA_00893	ADCK2	75.3472	5.08878
HGLibB_00892	ADCK2	4.30555	0
HGLibB_00891	ADCK2	27.9861	0
HGLibB_00890	ADCK2	9.6875	0
HGLibA_00897	ADCK3	234.653	0
HGLibA_00895	ADCK3	12.9167	0
HGLibB_00893	ADCK3	33.368	0
HGLibA_00896	ADCK3	0	0
HGLibB_00894	ADCK3	0	0
HGLibB_00895	ADCK3	0	0
HGLibA_00899	ADCK4	114.097	0
HGLibA_00900	ADCK4	24.7569	0
HGLibA_00898	ADCK4	7.53472	0
HGLibB_00898	ADCK4	360.59	0
HGLibB_00896	ADCK4	58.125	0
HGLibB_00897	ADCK4	2.15278	0
HGLibA_00903	ADCK5	75.3472	0
HGLibA_00902	ADCK5	5.38194	0
HGLibA_00901	ADCK5	25.8333	0
HGLibB_00900	ADCK5	49.5139	0
HGLibB_00901	ADCK5	332.604	0
HGLibB_00899	ADCK5	4.30555	0
HGLibA_00905	ADCY1	29.0625	0
HGLibA_00906	ADCY1	1.07639	0
HGLibA_00904	ADCY1	3.22917	0
HGLibB_00902	ADCY1	244.34	0
HGLibB_00904	ADCY1	132.396	0
HGLibB_00903	ADCY1	13.993	0
HGLibA_00907	ADCY10	22.6042	0
HGLibA_00909	ADCY10	45.2083	0
HGLibA_00908	ADCY10	16.1458	0
HGLibB_00905	ADCY10	165.764	0
HGLibB_00906	ADCY10	23.6805	0
HGLibB_00907	ADCY10	0	0
HGLibA_00910	ADCY2	99.0277	0
HGLibA_00911	ADCY2	48.4375	0
HGLibB_00908	ADCY2	79.6527	0
HGLibB_00909	ADCY2	38.75	0
HGLibB_00910	ADCY2	32.2917	0
HGLibA_00912	ADCY2	0	0
HGLibA_00914	ADCY3	26.9097	0
HGLibA_00915	ADCY3	8.61111	0
HGLibA_00913	ADCY3	3.22917	0
HGLibB_00913	ADCY3	122.708	0
HGLibB_00911	ADCY3	60.2778	0
HGLibB_00912	ADCY3	9.6875	0
HGLibA_00916	ADCY4	2.15278	0
HGLibA_00918	ADCY4	2.15278	0
HGLibB_00915	ADCY4	24.7569	0
HGLibB_00914	ADCY4	39.8264	0
HGLibA_00917	ADCY4	0	0
HGLibB_00916	ADCY4	0	0
HGLibA_00921	ADCY5	95.7986	0
HGLibA_00919	ADCY5	6.45833	0
HGLibA_00920	ADCY5	5.38194	0
HGLibB_00917	ADCY5	71.0416	0
HGLibB_00919	ADCY5	35.5208	0
HGLibB_00918	ADCY5	0	0
HGLibA_00922	ADCY6	303.542	0
HGLibA_00924	ADCY6	15.0694	0
HGLibA_00923	ADCY6	2.15278	0
HGLibB_00922	ADCY6	81.8055	0
HGLibB_00920	ADCY6	321.84	0
HGLibB_00921	ADCY6	0	0
HGLibA_00927	ADCY7	36.5972	0
HGLibA_00926	ADCY7	7.53472	0
HGLibA_00925	ADCY7	2.15278	0
HGLibB_00923	ADCY7	22.6042	0
HGLibB_00925	ADCY7	11.8403	0
HGLibB_00924	ADCY7	6.45833	0
HGLibA_00928	ADCY8	60.2778	0
HGLibA_00930	ADCY8	54.8958	0
HGLibA_00929	ADCY8	38.75	25.4439
HGLibB_00926	ADCY8	66.7361	0
[truncated: 117,462 more rows]
